# Supplementary material for: Crystal structure of 8-hy­droxy­quinoline: a new monoclinic polymorph
Source: Acta Crystallogr Sect E Struct Rep Online. 2014 Aug 1;70(Pt 9):o924–5. doi: 10.1107/S1600536814016110 (PMC4186174; doi:10.1107/S1600536814016110)
Supplement: Supplementary file 1 [file e-70-0o924-sup1.cif]

##############################################################################
#                                                                            #
# This CIF contains the data in a paper accepted for publication in          #
# Acta Crystallographica Section E. It conforms to the requirements of       #
# Notes for Authors for Acta Crystallographica Section E, and has been       #
# peer reviewed under the auspices of the IUCr Commission on Journals.       #
#                                                                            #
# Full details of the Crystallographic Information File format               #
# are given in the paper "The Crystallographic Information File (CIF):       #
# a New Standard Archive File for Crystallography" by S. R. Hall, F. H.      #
# Allen and I. D. Brown [Acta Cryst. (1991), A47, 655-685].                  #
#                                                                            #
# The current version of the core CIF dictionary is obtainable from          #
# ftp://ftp.iucr.org/pub/cif_core.dic.                                       #
#                                                                            #
# Software is freely available for graphical display of the structure(s)     #
# in this CIF. For information consult the CIF software page                 #
# http://www.iucr.org/resources/cif/software.                                #
#                                                                            #
# This file may be used for bona fide research purposes within the           #
# scientific community so long as proper attribution is given to the journal # 
# article from which it was obtained.                                        #
#                                                                            #
##############################################################################
data_global
_audit_creation_method     'from SHELXL97 CIF and IUCr SHELXL97-template'
_journal_date_recd_electronic     2014-07-07
_journal_date_accepted     2014-07-10
_journal_name_full     'Acta Crystallographica, Section E'
_journal_year     2014
_journal_volume     70
_journal_issue      9
_journal_page_first     o924
_journal_page_last     o925
_journal_paper_category     HO
_journal_paper_doi     10.1107/S1600536814016110
_journal_coeditor_code     RK2430
_publ_contact_author_name     'Ra\'ul Casta\~neda'
_publ_contact_author_address
;
Department of Chemistry & Biology, New Mexico Highlands University,
803 University Avenue, Las Vegas, NM 87701, USA
;
_publ_contact_author_email     lcastaneda3@live.nmhu.edu
_publ_contact_author_fax     '+1-505-426-2006'
_publ_contact_author_phone     '+1-505-920-4635'
_publ_section_title
;
Crystal structure of 8-hydroxyquinoline: a new monoclinic polymorph
;
loop_
    _publ_author_name
    _publ_author_footnote
    _publ_author_address
    'Ra\'ul Casta\~neda' .
;
Department of Chemistry & Biology, New Mexico Highlands University,
803 University Avenue, Las Vegas, NM 87701, USA
;
    'Sofia A. Antal' .
;
Department of Chemistry & Biology, New Mexico Highlands University,
803 University Avenue, Las Vegas, NM 87701, USA
;
    'Sergiu Draguta' .
;
Department of Chemistry & Biology, New Mexico Highlands University,
803 University Avenue, Las Vegas, NM 87701, USA
;
    'Tatiana V. Timofeeva' .
;
Department of Chemistry & Biology, New Mexico Highlands University,
803 University Avenue, Las Vegas, NM 87701, USA
;
    'Victor N. Khrustalev' .
;
X-Ray Structural Centre,
A.N. Nesmeyanov Institute of Organoelement Compounds,
Russian Academy of Sciences,
28 Vavilov Street, B-334, Moscow 119991, Russian Federation
;
_publ_section_synopsis
;
The new monoclinic polymorph of 8-hydroxyquinoline was obtained by slow
crystallization of 8-hydroxyquinoline--acetaminophen in equimolar amounts from
chloroform--ethanol solvent mixture and characterized by X-ray
crystallography.
;
data_I
_audit_creation_method     'SHELXL97'
_database_code_depnum_ccdc_archive     'CCDC 1013310'
_chemical_name_systematic
;
8-Hydroxyquinoline
;
_chemical_name_common     '8-hydroxyquinoline'
_chemical_formula_moiety     'C9 H7 N O'
_chemical_formula_sum     'C9 H7 N O'
_chemical_formula_iupac     'C9 H7 N O'
_chemical_formula_weight     145.16
_chemical_melting_point     ?
_symmetry_cell_setting     monoclinic
_symmetry_space_group_name_H-M     'P 21/n'
_symmetry_space_group_name_Hall     '-P 2yn'
loop_
    _symmetry_equiv_pos_as_xyz
    'x, y, z'
    '-x+1/2, y+1/2, -z+1/2'
    '-x, -y, -z'
    'x-1/2, -y-1/2, z-1/2'
_cell_length_a     6.620(3)
_cell_length_b     9.243(4)
_cell_length_c     11.070(4)
_cell_angle_alpha     90.00
_cell_angle_beta     90.718(6)
_cell_angle_gamma     90.00
_cell_volume     677.3(5)
_cell_formula_units_Z     4
_cell_measurement_reflns_used     2841
_cell_measurement_theta_min     4.19
_cell_measurement_theta_max     34.86
_cell_measurement_temperature     100(2)
_exptl_crystal_description     'prism'
_exptl_crystal_colour     'colourless'
_exptl_crystal_size_max     0.30
_exptl_crystal_size_mid     0.25
_exptl_crystal_size_min     0.20
_exptl_crystal_density_diffrn     1.423
_exptl_crystal_density_meas     ?
_exptl_crystal_density_method     'not measured'
_exptl_crystal_F_000     304
_exptl_absorpt_coefficient_mu     0.094
_exptl_absorpt_correction_type     multi-scan
_exptl_absorpt_process_details     '(<i>SADABS</i>; Bruker, 2003)'
_exptl_absorpt_correction_T_min     0.972
_exptl_absorpt_correction_T_max     0.981
_exptl_special_details     ?
_diffrn_ambient_temperature     100(2)
_diffrn_radiation_type     'Mo K\a'
_diffrn_radiation_wavelength     0.71073
_diffrn_radiation_source     'fine--focus sealed tube'
_diffrn_radiation_monochromator     'graphite'
_diffrn_measurement_device_type     'Bruker APEXII CCD'
_diffrn_measurement_method     '\f and \w scans'
_diffrn_detector_area_resol_mean     ?
_diffrn_reflns_number     7049
_diffrn_reflns_av_R_equivalents     0.0225
_diffrn_reflns_av_sigmaI/netI     0.0196
_diffrn_reflns_theta_min     4.19
_diffrn_reflns_theta_max     28.99
_diffrn_reflns_theta_full     28.99
_diffrn_measured_fraction_theta_max     0.997
_diffrn_measured_fraction_theta_full     0.997
_diffrn_reflns_limit_h_min     -9
_diffrn_reflns_limit_h_max     9
_diffrn_reflns_limit_k_min     -12
_diffrn_reflns_limit_k_max     12
_diffrn_reflns_limit_l_min     -15
_diffrn_reflns_limit_l_max     15
_refine_special_details
;
 Refinement of <i>F</i>^2^ against ALL reflections. The weighted
 <i>R</i>--factor w<i>R</i> and goodness of fit <i>S</i> are based on
 <i>F</i>^2^, conventional <i>R</i>--factors <i>R</i> are based on <i>F</i>,
 with <i>F</i> set to zero for negative <i>F</i>^2^. The threshold expression
 of <i>F</i>^2^ > 2\s(<i>F</i>^2^) is used only for calculating
 <i>R</i>--factors(gt) etc. and is not relevant to the choice of reflections
 for refinement. <i>R</i>--factors based on <i>F</i>^2^ are statistically about
 twice as large as those based on <i>F</i>, and <i>R</i>--factors based on ALL
 data will be even larger.
;
_reflns_number_total     1795
_reflns_number_gt     1494
_reflns_threshold_expression     I>2\s(I)
_refine_ls_structure_factor_coef     Fsqd
_refine_ls_matrix_type     full
_refine_ls_R_factor_all     0.0468
_refine_ls_R_factor_gt     0.0386
_refine_ls_wR_factor_gt     0.1055
_refine_ls_wR_factor_ref     0.1093
_refine_ls_goodness_of_fit_ref     1.079
_refine_ls_restrained_S_all     1.079
_refine_ls_number_reflns     1795
_refine_ls_number_parameters     103
_refine_ls_number_restraints     0
_refine_ls_hydrogen_treatment     mixed
_refine_ls_weighting_scheme     calc
_refine_ls_weighting_details
         'calc w=1/[\s^2^(Fo^2^)+(0.0558P)^2^+0.1943P] where P=(Fo^2^+2Fc^2^)/3'
_atom_sites_solution_hydrogens     difmap
_atom_sites_solution_primary     direct
_atom_sites_solution_secondary     difmap
_refine_ls_shift/su_max     0.001
_refine_ls_shift/su_mean     0.000
_refine_diff_density_max     0.385
_refine_diff_density_min     -0.201
_refine_ls_extinction_method     'none'
_refine_ls_extinction_coef     ?
loop_
    _atom_type_symbol
    _atom_type_description
    _atom_type_scat_dispersion_real
    _atom_type_scat_dispersion_imag
    _atom_type_scat_source
    'C' 'C' 0.0033 0.0016
                         'International Tables Vol C Tables 4.2.6.8 and 6.1.1.4'
    'H' 'H' 0.0000 0.0000
                         'International Tables Vol C Tables 4.2.6.8 and 6.1.1.4'
    'N' 'N' 0.0061 0.0033
                         'International Tables Vol C Tables 4.2.6.8 and 6.1.1.4'
    'O' 'O' 0.0106 0.0060
                         'International Tables Vol C Tables 4.2.6.8 and 6.1.1.4'
_computing_data_collection     '<i>APEX2</i> (Bruker, 2005)'
_computing_cell_refinement     '<i>SAINT</i> (Bruker, 2001)'
_computing_data_reduction     '<i>SAINT</i> (Bruker, 2001)'
_computing_structure_solution     '<i>SHELXTL</i> (Sheldrick, 2008)'
_computing_structure_refinement     '<i>SHELXTL</i> (Sheldrick, 2008)'
_computing_molecular_graphics     '<i>SHELXTL</i> (Sheldrick, 2008)'
_computing_publication_material     '<i>SHELXTL</i> (Sheldrick, 2008)'
loop_
    _atom_site_type_symbol
    _atom_site_label
    _atom_site_fract_x
    _atom_site_fract_y
    _atom_site_fract_z
    _atom_site_U_iso_or_equiv
    _atom_site_adp_type
    _atom_site_calc_flag
    _atom_site_refinement_flags
    _atom_site_occupancy
    _atom_site_symmetry_multiplicity
    _atom_site_disorder_assembly
    _atom_site_disorder_group
    O O1 0.34421(12) 0.32417(9) 1.07956(7) 0.0200(2) Uani d . 1 1 . .
    H H1 0.423(2) 0.3920(19) 1.0538(14) 0.030 Uiso d . 1 1 . .
    N N1 0.32084(13) 0.48141(10) 0.86794(8) 0.0156(2) Uani d . 1 1 . .
    C C2 0.30597(17) 0.55312(12) 0.76494(10) 0.0176(2) Uani d . 1 1 . .
    H H2 0.4192 0.6081 0.7398 0.021 Uiso calc R 1 1 . .
    C C3 0.13175(17) 0.55296(12) 0.68997(10) 0.0180(2) Uani d . 1 1 . .
    H H3 0.1291 0.6066 0.6168 0.022 Uiso calc R 1 1 . .
    C C4 -0.03295(17) 0.47463(11) 0.72420(10) 0.0166(2) Uani d . 1 1 . .
    H H4 -0.1519 0.4741 0.6753 0.020 Uiso calc R 1 1 . .
    C C4A -0.02507(15) 0.39431(11) 0.83296(9) 0.0139(2) Uani d . 1 1 . .
    C C5 -0.18735(16) 0.30848(11) 0.87370(10) 0.0161(2) Uani d . 1 1 . .
    H H5 -0.3103 0.3046 0.8286 0.019 Uiso calc R 1 1 . .
    C C6 -0.16632(16) 0.23086(12) 0.97870(10) 0.0168(2) Uani d . 1 1 . .
    H H6 -0.2752 0.1726 1.0054 0.020 Uiso calc R 1 1 . .
    C C7 0.01393(16) 0.23605(12) 1.04765(9) 0.0159(2) Uani d . 1 1 . .
    H H7 0.0260 0.1805 1.1196 0.019 Uiso calc R 1 1 . .
    C C8 0.17237(16) 0.32095(11) 1.01141(9) 0.0146(2) Uani d . 1 1 . .
    C C8A 0.15734(15) 0.40160(11) 0.90195(9) 0.0131(2) Uani d . 1 1 . .
loop_
    _atom_site_aniso_label
    _atom_site_aniso_U_11
    _atom_site_aniso_U_22
    _atom_site_aniso_U_33
    _atom_site_aniso_U_12
    _atom_site_aniso_U_13
    _atom_site_aniso_U_23
    O1 0.0147(4) 0.0215(4) 0.0238(4) -0.0034(3) -0.0053(3) 0.0075(3)
    N1 0.0139(4) 0.0140(4) 0.0190(5) 0.0000(3) 0.0010(3) -0.0005(3)
    C2 0.0170(5) 0.0162(5) 0.0198(5) -0.0027(4) 0.0025(4) 0.0002(4)
    C3 0.0230(6) 0.0165(5) 0.0147(5) -0.0010(4) -0.0002(4) 0.0016(4)
    C4 0.0180(5) 0.0160(5) 0.0158(5) 0.0002(4) -0.0032(4) -0.0011(4)
    C4A 0.0139(5) 0.0126(5) 0.0152(5) 0.0005(4) 0.0002(4) -0.0021(4)
    C5 0.0134(5) 0.0173(5) 0.0175(5) -0.0016(4) -0.0011(4) -0.0019(4)
    C6 0.0147(5) 0.0168(5) 0.0190(5) -0.0031(4) 0.0020(4) -0.0013(4)
    C7 0.0168(5) 0.0156(5) 0.0154(5) 0.0004(4) 0.0002(4) 0.0013(4)
    C8 0.0133(5) 0.0138(5) 0.0166(5) 0.0017(4) -0.0017(4) -0.0015(4)
    C8A 0.0122(5) 0.0115(4) 0.0157(5) 0.0012(3) 0.0008(4) -0.0021(4)
_geom_special_details
;
 All s.u.'s (except the s.u. in the dihedral angle between two l.s. planes)
 are estimated using the full covariance matrix. The cell s.u.'s are taken
 into account individually in the estimation of s.u.'s in distances, angles
 and torsion angles; correlations between s.u.'s in cell parameters are only
 used when they are defined by crystal symmetry. An approximate (isotropic)
 treatment of cell s.u.'s is used for estimating s.u.'s involving l.s. planes.
;
loop_
    _geom_bond_atom_site_label_1
    _geom_bond_atom_site_label_2
    _geom_bond_site_symmetry_2
    _geom_bond_distance
    _geom_bond_publ_flag
    O1 C8 . 1.3575(13) ?
    O1 H1 . 0.865(17) ?
    N1 C2 . 1.3214(14) ?
    N1 C8A . 1.3667(14) ?
    C2 C3 . 1.4125(16) ?
    C2 H2 . 0.9500 ?
    C3 C4 . 1.3664(16) ?
    C3 H3 . 0.9500 ?
    C4 C4A . 1.4149(15) ?
    C4 H4 . 0.9500 ?
    C4A C5 . 1.4139(15) ?
    C4A C8A . 1.4224(14) ?
    C5 C6 . 1.3716(16) ?
    C5 H5 . 0.9500 ?
    C6 C7 . 1.4093(15) ?
    C6 H6 . 0.9500 ?
    C7 C8 . 1.3739(15) ?
    C7 H7 . 0.9500 ?
    C8 C8A . 1.4250(15) ?
loop_
    _geom_angle_atom_site_label_1
    _geom_angle_atom_site_label_2
    _geom_angle_atom_site_label_3
    _geom_angle_site_symmetry_1
    _geom_angle_site_symmetry_3
    _geom_angle
    _geom_angle_publ_flag
    C8 O1 H1 . . 109.6(10) ?
    C2 N1 C8A . . 117.24(9) ?
    N1 C2 C3 . . 123.92(10) ?
    N1 C2 H2 . . 118.0 ?
    C3 C2 H2 . . 118.0 ?
    C4 C3 C2 . . 119.09(10) ?
    C4 C3 H3 . . 120.5 ?
    C2 C3 H3 . . 120.5 ?
    C3 C4 C4A . . 119.54(10) ?
    C3 C4 H4 . . 120.2 ?
    C4A C4 H4 . . 120.2 ?
    C5 C4A C4 . . 123.08(10) ?
    C5 C4A C8A . . 119.91(10) ?
    C4 C4A C8A . . 117.01(9) ?
    C6 C5 C4A . . 119.63(10) ?
    C6 C5 H5 . . 120.2 ?
    C4A C5 H5 . . 120.2 ?
    C5 C6 C7 . . 121.16(10) ?
    C5 C6 H6 . . 119.4 ?
    C7 C6 H6 . . 119.4 ?
    C8 C7 C6 . . 120.38(10) ?
    C8 C7 H7 . . 119.8 ?
    C6 C7 H7 . . 119.8 ?
    O1 C8 C7 . . 119.19(10) ?
    O1 C8 C8A . . 120.68(9) ?
    C7 C8 C8A . . 120.11(9) ?
    N1 C8A C4A . . 123.20(9) ?
    N1 C8A C8 . . 118.01(9) ?
    C4A C8A C8 . . 118.79(9) ?
loop_
    _geom_torsion_atom_site_label_1
    _geom_torsion_atom_site_label_2
    _geom_torsion_atom_site_label_3
    _geom_torsion_atom_site_label_4
    _geom_torsion_site_symmetry_1
    _geom_torsion_site_symmetry_2
    _geom_torsion_site_symmetry_3
    _geom_torsion_site_symmetry_4
    _geom_torsion
    _geom_torsion_publ_flag
    C8A N1 C2 C3 . . . . 0.76(16) ?
    N1 C2 C3 C4 . . . . -0.05(17) ?
    C2 C3 C4 C4A . . . . -0.66(16) ?
    C3 C4 C4A C5 . . . . -178.83(10) ?
    C3 C4 C4A C8A . . . . 0.64(15) ?
    C4 C4A C5 C6 . . . . 178.39(10) ?
    C8A C4A C5 C6 . . . . -1.07(15) ?
    C4A C5 C6 C7 . . . . 0.60(16) ?
    C5 C6 C7 C8 . . . . 0.77(16) ?
    C6 C7 C8 O1 . . . . 179.90(9) ?
    C6 C7 C8 C8A . . . . -1.63(16) ?
    C2 N1 C8A C4A . . . . -0.76(15) ?
    C2 N1 C8A C8 . . . . 178.60(9) ?
    C5 C4A C8A N1 . . . . 179.57(9) ?
    C4 C4A C8A N1 . . . . 0.07(15) ?
    C5 C4A C8A C8 . . . . 0.21(14) ?
    C4 C4A C8A C8 . . . . -179.28(9) ?
    O1 C8 C8A N1 . . . . 0.19(15) ?
    C7 C8 C8A N1 . . . . -178.25(9) ?
    O1 C8 C8A C4A . . . . 179.58(9) ?
    C7 C8 C8A C4A . . . . 1.14(15) ?
loop_
    _geom_hbond_atom_site_label_D
    _geom_hbond_atom_site_label_H
    _geom_hbond_atom_site_label_A
    _geom_hbond_site_symmetry_A
    _geom_hbond_distance_DH
    _geom_hbond_distance_HA
    _geom_hbond_distance_DA
    _geom_hbond_angle_DHA
    _geom_hbond_publ_flag
    O1 H1 N1 1_555 0.865(17) 2.310(15) 2.7596(15) 112.5(12) yes
    O1 H1 N1 3_667 0.865(17) 2.228(17) 2.9072(14) 135.3(13) yes
_iucr_refine_instructions_details
;
TITL I in P2(1)/n
CELL 0.71073  6.6202  9.2431 11.0702  90.000 90.718 90.000
ZERR    4.00  0.0025  0.0035  0.0043   0.000  0.006  0.000
LATT 1
SYMM 0.5-X,0.5+Y,0.5-Z
SFAC C H N O
UNIT 36 28 4 4
TEMP -173.0
SIZE 0.30 0.25 0.20
L.S. 12
BOND $H
ACTA
CONF
HTAB
WGHT    0.055800    0.194300
FVAR       0.34172
O1    4    0.344205    0.324174    1.079558    11.00000    0.01467    0.02152 =
         0.02376    0.00745   -0.00534   -0.00337
H1    2    0.422696    0.391977    1.053827    11.00000   -1.50000
N1    3    0.320844    0.481415    0.867939    11.00000    0.01386    0.01396 =
         0.01897   -0.00048    0.00096   -0.00005
C2    1    0.305966    0.553118    0.764942    11.00000    0.01698    0.01622 =
         0.01975    0.00023    0.00248   -0.00274
AFIX  43
H2    2    0.419215    0.608054    0.739820    11.00000   -1.20000
AFIX   0
C3    1    0.131752    0.552964    0.689970    11.00000    0.02296    0.01651 =
         0.01465    0.00163   -0.00023   -0.00096
AFIX  43
H3    2    0.129123    0.606585    0.616755    11.00000   -1.20000
AFIX   0
C4    1   -0.032951    0.474627    0.724198    11.00000    0.01800    0.01600 =
         0.01580   -0.00110   -0.00322    0.00019
AFIX  43
H4    2   -0.151919    0.474097    0.675313    11.00000   -1.20000
AFIX   0
C4A   1   -0.025071    0.394307    0.832956    11.00000    0.01388    0.01263 =
         0.01519   -0.00211    0.00019    0.00055
C5    1   -0.187354    0.308477    0.873699    11.00000    0.01343    0.01731 =
         0.01747   -0.00194   -0.00111   -0.00161
AFIX  43
H5    2   -0.310267    0.304594    0.828599    11.00000   -1.20000
AFIX   0
C6    1   -0.166325    0.230856    0.978701    11.00000    0.01473    0.01683 =
         0.01900   -0.00134    0.00203   -0.00311
AFIX  43
H6    2   -0.275187    0.172568    1.005422    11.00000   -1.20000
AFIX   0
C7    1    0.013931    0.236046    1.047647    11.00000    0.01684    0.01559 =
         0.01535    0.00131    0.00018    0.00038
AFIX  43
H7    2    0.025958    0.180518    1.119591    11.00000   -1.20000
AFIX   0
C8    1    0.172367    0.320954    1.011407    11.00000    0.01331    0.01377 =
         0.01661   -0.00147   -0.00169    0.00167
C8A   1    0.157344    0.401600    0.901954    11.00000    0.01220    0.01154 =
         0.01572   -0.00207    0.00083    0.00117
HKLF 4
REM I in P2(1)/n
REM R1 =  0.0386 for   1494 Fo > 4sig(Fo)  and  0.0468 for all   1795 data
REM    103 parameters refined using      0 restraints
END
WGHT      0.0558      0.1943
REM Highest difference peak  0.385,  deepest hole -0.201,  1-sigma level  0.046
Q1    1   0.1620  0.3636  0.9589  11.00000  0.05    0.39
Q2    1  -0.0243  0.4272  0.7736  11.00000  0.05    0.36
Q3    1   0.0738  0.3867  0.8638  11.00000  0.05    0.36
Q4    1  -0.0647  0.2326  1.0090  11.00000  0.05    0.31
Q5    1   0.2066  0.5514  0.7352  11.00000  0.05    0.29
Q6    1   0.0994  0.2686  1.0173  11.00000  0.05    0.28
Q7    1  -0.0925  0.3447  0.8463  11.00000  0.05    0.28
Q8    1   0.0701  0.4999  0.7137  11.00000  0.05    0.26
Q9    1  -0.1628  0.2516  0.9192  11.00000  0.05    0.26
Q10   1  -0.1850  0.2963  0.9426  11.00000  0.05    0.26
Q11   1   0.0748  0.3047  1.0353  11.00000  0.05    0.25
Q12   1   0.4007  0.4962  0.9198  11.00000  0.05    0.24
Q13   1   0.2388  0.4334  0.8804  11.00000  0.05    0.21
Q14   1   0.3145  0.4944  0.8013  11.00000  0.05    0.20
Q15   1   0.2868  0.5322  0.8243  11.00000  0.05    0.19
Q16   1   0.2515  0.3266  1.0387  11.00000  0.05    0.18
Q17   1   0.3202  0.2948  1.1581  11.00000  0.05    0.13
Q18   1  -0.0293  0.2068  1.1433  11.00000  0.05    0.11
Q19   1   0.4209  0.2579  1.1173  11.00000  0.05    0.11
Q20   1   0.0292  0.6347  0.6383  11.00000  0.05    0.10
;
