# Supplementary material for: Crystal structure of 8-hy­droxy­quinoline: a new monoclinic polymorph
Source: Acta Crystallogr Sect E Struct Rep Online. 2014 Aug 1;70(Pt 9):o924–5. doi: 10.1107/S1600536814016110 (PMC4186174; doi:10.1107/S1600536814016110)
Supplement: Supplementary file 2 [file e-70-0o924-Isup2.hkl]

# 
# h,k,l, Fc-squared, Fo-squared, sigma(Fo-squared) and status flag 
# 
data_I
_shelx_title ' Raul1 in P2(1)/n' 
_shelx_refln_list_code          4 
_shelx_F_calc_maximum       92.87 
_exptl_crystal_F_000       304.00 
_reflns_d_resolution_high  0.7332 
 
loop_ 
 _symmetry_equiv_pos_as_xyz 
 'x, y, z' 
 '-x+1/2, y+1/2, -z+1/2' 
 '-x, -y, -z' 
 'x-1/2, -y-1/2, z-1/2' 
 
_cell_length_a     6.6202 
_cell_length_b     9.2431 
_cell_length_c    11.0702 
_cell_angle_alpha  90.000 
_cell_angle_beta   90.718 
_cell_angle_gamma  90.000 
 
_shelx_F_squared_multiplier     1.000 
 
loop_ 
 _refln_index_h 
 _refln_index_k 
 _refln_index_l 
 _refln_F_squared_calc 
 _refln_F_squared_meas 
 _refln_F_squared_sigma 
 _refln_observed_status 
   2   0   0      651.06      617.02      9.76 o 
   4   0   0      182.08      190.54      5.40 o 
   6   0   0     2329.08     2305.81     25.09 o 
   8   0   0      104.26      110.77      4.54 o 
   2   1   0      775.08      780.87      5.87 o 
   3   1   0      414.58      417.37      3.94 o 
   4   1   0      108.19      108.81      1.58 o 
   5   1   0       24.37       22.89      1.15 o 
   6   1   0        4.21        3.02      0.95 o 
   7   1   0       79.35       81.49      2.39 o 
   8   1   0       20.64       19.44      1.63 o 
   9   1   0        0.51        0.00      0.99 o 
   0   2   0        0.59        0.17      0.51 o 
   1   2   0      258.30      256.75      2.64 o 
   2   2   0       19.92       18.02      0.55 o 
   3   2   0       20.98       22.55      0.71 o 
   4   2   0        0.00        1.73      0.47 o 
   5   2   0      460.12      442.85      4.96 o 
   6   2   0       56.12       57.06      1.88 o 
   7   2   0        1.60        1.01      0.78 o 
   8   2   0        0.47        0.87      0.86 o 
   1   3   0      135.92      118.74      1.35 o 
   2   3   0       46.27       53.68      0.97 o 
   3   3   0      385.30      427.74      3.14 o 
   4   3   0      643.26      626.69      5.12 o 
   5   3   0      224.67      212.81      3.40 o 
   6   3   0        9.71        8.77      0.99 o 
   7   3   0       81.28       82.29      2.46 o 
   8   3   0        6.64        6.11      1.15 o 
   0   4   0      436.07      467.74      5.84 o 
   1   4   0      848.40      874.70      5.98 o 
   2   4   0        2.66        1.89      0.29 o 
   3   4   0       99.95       95.16      1.30 o 
   4   4   0       27.19       30.67      1.56 o 
   5   4   0       76.62       72.39      2.39 o 
   6   4   0       48.27       47.28      2.22 o 
   7   4   0       24.57       26.50      1.66 o 
   8   4   0       11.10       14.55      1.45 o 
   1   5   0      356.26      383.08      3.35 o 
   2   5   0       86.45      102.86      1.31 o 
   3   5   0       91.69       88.37      1.32 o 
   4   5   0        0.21        0.13      0.38 o 
   5   5   0       15.15       16.68      1.00 o 
   6   5   0       22.38       22.58      1.78 o 
   7   5   0      154.97      166.41      4.25 o 
   8   5   0       12.70       17.62      1.97 o 
   0   6   0       29.30       24.54      1.24 o 
   1   6   0       34.76       41.04      1.03 o 
   2   6   0      239.03      257.33      3.03 o 
   3   6   0        1.16        0.91      0.42 o 
   4   6   0       34.47       33.57      1.72 o 
   5   6   0        4.54        5.01      0.83 o 
   6   6   0        4.20        3.33      1.15 o 
   7   6   0        0.00        1.25      1.00 o 
   1   7   0        2.58        1.95      0.56 o 
   2   7   0      230.19      230.54      2.98 o 
   3   7   0      115.69      120.69      2.07 o 
   4   7   0       19.66       18.25      1.25 o 
   5   7   0       11.14       10.46      1.19 o 
   6   7   0       17.47       18.12      1.89 o 
   7   7   0        1.11        1.99      1.19 o 
   0   8   0       93.15       93.94      3.73 o 
   1   8   0        1.00        2.22      0.66 o 
   2   8   0      298.14      306.75      4.15 o 
   3   8   0        8.42       11.06      0.89 o 
   4   8   0      132.01      121.09      2.67 o 
   5   8   0       10.04        8.32      1.08 o 
   6   8   0        6.06        7.26      1.38 o 
   1   9   0        0.01        0.03      0.63 o 
   2   9   0       48.37       49.28      1.80 o 
   3   9   0       12.09       12.69      1.17 o 
   4   9   0       15.11       13.03      2.83 o 
   5   9   0        2.92        1.49      0.99 o 
   6   9   0        0.42        1.99      0.94 o 
   0  10   0       17.51       19.03      1.95 o 
   1  10   0        0.53        0.72      0.73 o 
   2  10   0        0.05        0.22      0.70 o 
   3  10   0       36.29       32.45      1.78 o 
   4  10   0        0.10        0.37      1.00 o 
   5  10   0       15.54       17.54      1.82 o 
   1  11   0       60.21       65.06      2.31 o 
   2  11   0       14.82       16.66      1.47 o 
   3  11   0       23.79       22.79      1.68 o 
   4  11   0        0.22        0.00      1.00 o 
   0  12   0        5.88       10.48      5.27 o 
   1  12   0       70.58       74.28      2.97 o 
   2  12   0        1.43        1.34      1.30 o 
  -9   0   1       12.88       17.43      2.45 o 
  -7   0   1      153.46      151.75      4.60 o 
  -5   0   1     1028.74     1014.18     12.47 o 
  -3   0   1      352.72      341.21      4.84 o 
   3   0   1        1.13        1.26      0.51 o 
   5   0   1        0.06        0.00      0.61 o 
   7   0   1        9.05       12.74      2.14 o 
   9   0   1      103.48      111.32      4.71 o 
  -8   1   1       16.47       16.92      1.52 o 
  -7   1   1       10.33        9.49      1.10 o 
  -6   1   1     1189.89     1175.32     10.44 o 
  -5   1   1        0.15        0.00      0.42 o 
  -4   1   1       71.27       77.49      1.28 o 
  -3   1   1        7.95        7.64      0.61 o 
  -2   1   1       89.53       92.44      1.67 o 
  -1   1   1     1238.99     1259.91     17.38 o 
   1   1   1       21.57       23.72      1.37 o 
   2   1   1      774.18      751.14      5.69 o 
   3   1   1      682.89      720.17      5.16 o 
   4   1   1       15.72       18.71      0.89 o 
   5   1   1      290.55      290.00      3.80 o 
   6   1   1       58.81       60.29      1.89 o 
   7   1   1        4.51        4.43      0.89 o 
   8   1   1       75.63       82.87      2.66 o 
  -8   2   1        0.03        0.00      0.77 o 
  -7   2   1       70.37       65.09      2.20 o 
  -6   2   1        0.09        0.31      0.61 o 
  -5   2   1        8.09        8.82      0.85 o 
  -4   2   1       69.34       66.21      1.27 o 
  -3   2   1      423.31      451.73      3.66 o 
  -2   2   1      324.42      368.96      3.39 o 
  -1   2   1     8036.69     8213.00     55.05 o 
   0   2   1       95.74      113.40      1.85 o 
   1   2   1      297.57      295.01      2.29 o 
   2   2   1      195.14      193.93      2.14 o 
   3   2   1       10.06       16.89      0.68 o 
   4   2   1      308.68      299.18      3.02 o 
   5   2   1     1292.54     1238.30     10.31 o 
   6   2   1       81.71       73.52      2.06 o 
   7   2   1        9.75       12.10      1.24 o 
   8   2   1        3.17        3.57      1.00 o 
  -8   3   1       50.63       49.61      2.28 o 
  -7   3   1        4.52        7.54      1.08 o 
  -6   3   1       14.71       12.99      1.24 o 
  -5   3   1       13.94       15.44      1.08 o 
  -4   3   1       13.20       13.69      0.75 o 
  -3   3   1      165.92      191.22      1.82 o 
  -2   3   1      722.95      773.85      4.82 o 
  -1   3   1     2226.11     2274.95     13.51 o 
   0   3   1     1067.41     1078.63     12.92 o 
   1   3   1       46.49       45.00      0.83 o 
   2   3   1       54.20       51.04      0.80 o 
   3   3   1      252.13      281.99      2.36 o 
   4   3   1      347.32      391.48      4.56 o 
   5   3   1      663.44      630.65      5.47 o 
   6   3   1      205.40      203.39      5.72 o 
   7   3   1        6.75        6.78      1.02 o 
   8   3   1        8.94        9.51      1.28 o 
  -8   4   1       11.79       13.13      1.45 o 
  -7   4   1        0.07        0.13      0.73 o 
  -6   4   1        0.07        0.14      0.62 o 
  -5   4   1       12.00       10.93      0.86 o 
  -4   4   1        0.28        0.59      0.37 o 
  -3   4   1      102.54      108.65      1.41 o 
  -2   4   1      643.73      689.41      4.55 o 
  -1   4   1        9.75       13.81      0.63 o 
   0   4   1       15.32       14.36      0.59 o 
   1   4   1       85.78       80.95      1.22 o 
   2   4   1        1.66        4.08      0.41 o 
   3   4   1        2.23        2.16      0.32 o 
   4   4   1       29.81       34.37      1.06 o 
   5   4   1        5.17        5.68      0.67 o 
   6   4   1       35.77       34.24      1.61 o 
   7   4   1       13.58       12.65      1.27 o 
   8   4   1        0.08        0.00      1.05 o 
  -8   5   1       31.08       35.29      2.53 o 
  -7   5   1       85.99       96.23      3.48 o 
  -6   5   1       20.29       20.18      1.39 o 
  -5   5   1      218.30      224.73      2.99 o 
  -4   5   1      315.17      320.05      3.43 o 
  -3   5   1       76.40       82.21      1.29 o 
  -2   5   1       80.49       80.51      1.19 o 
  -1   5   1      185.15      190.97      1.87 o 
   0   5   1       44.05       43.20      1.01 o 
   1   5   1       29.62       32.11      0.92 o 
   2   5   1      810.33      851.05      6.27 o 
   3   5   1       32.51       34.42      0.83 o 
   4   5   1        2.73        2.75      0.50 o 
   5   5   1       29.94       30.09      1.52 o 
   6   5   1        1.34        1.85      0.90 o 
   7   5   1       11.93       13.79      1.63 o 
   8   5   1       62.31       61.30      3.06 o 
  -7   6   1       62.18       78.32      4.13 o 
  -6   6   1        5.67        7.88      1.24 o 
  -5   6   1      169.76      170.48      3.08 o 
  -4   6   1       99.46      108.42      2.27 o 
  -3   6   1       46.89       43.08      1.18 o 
  -2   6   1        3.42        3.57      0.47 o 
  -1   6   1       26.26       32.88      0.79 o 
   0   6   1       18.69       21.07      0.93 o 
   1   6   1      851.89      896.71      6.64 o 
   2   6   1       24.81       27.94      0.98 o 
   3   6   1       10.04        8.53      0.69 o 
   4   6   1        2.83        2.16      0.85 o 
   5   6   1        0.99        0.75      0.69 o 
   6   6   1        0.36        0.00      0.75 o 
   7   6   1      109.40      108.73      3.52 o 
  -7   7   1        2.59        1.77      1.17 o 
  -6   7   1        2.15        2.84      1.05 o 
  -5   7   1       15.81       14.77      1.23 o 
  -4   7   1        3.89        3.18      0.80 o 
  -3   7   1        7.06        6.22      0.68 o 
  -2   7   1       38.54       40.19      1.16 o 
  -1   7   1      133.74      131.66      2.82 o 
   0   7   1       78.96       86.79      1.92 o 
   1   7   1      183.50      192.30      2.49 o 
   2   7   1       21.21       22.74      1.04 o 
   3   7   1        2.42        1.53      0.51 o 
   4   7   1        9.38        6.35      0.84 o 
   5   7   1      159.96      150.77      3.52 o 
   6   7   1       59.97       66.76      2.71 o 
   7   7   1      113.03      128.40      4.77 o 
  -6   8   1        0.00        2.32      0.97 o 
  -5   8   1        9.94        7.99      1.06 o 
  -4   8   1      189.31      162.02      3.60 o 
  -3   8   1       65.57       61.89      1.87 o 
  -2   8   1       47.70       48.68      1.67 o 
  -1   8   1       33.72       35.79      1.46 o 
   0   8   1       34.27       36.97      1.44 o 
   1   8   1       58.12       62.90      1.85 o 
   2   8   1      118.69      121.25      2.89 o 
   3   8   1        0.93        1.39      0.54 o 
   4   8   1       65.91       62.10      2.02 o 
   5   8   1       37.86       38.87      1.95 o 
   6   8   1       66.03       74.20      2.91 o 
  -6   9   1       72.97       73.95      3.12 o 
  -5   9   1        8.98        5.76      1.20 o 
  -4   9   1       37.07       30.69      2.07 o 
  -3   9   1       74.02       72.79      2.14 o 
  -2   9   1       44.17       45.05      1.73 o 
  -1   9   1       19.83       19.98      1.35 o 
   0   9   1       57.41       60.25      1.93 o 
   1   9   1        0.10        0.57      0.63 o 
   2   9   1        0.19        0.68      0.66 o 
   3   9   1      118.49      117.70      3.21 o 
   4   9   1       16.58       19.60      1.72 o 
   5   9   1      110.03      120.94      3.58 o 
   6   9   1       13.34       13.53      1.42 o 
  -5  10   1        2.47        1.52      1.59 o 
  -4  10   1        0.78        0.00      0.92 o 
  -3  10   1       29.05       26.44      1.64 o 
  -2  10   1       23.31       25.14      1.62 o 
  -1  10   1       77.01       79.49      2.35 o 
   0  10   1      150.05      147.93      3.12 o 
   1  10   1       10.53       10.56      1.13 o 
   2  10   1        4.57        5.21      0.94 o 
   3  10   1       42.61       44.66      3.11 o 
   4  10   1        9.97        8.90      1.44 o 
   5  10   1        0.00        0.93      1.14 o 
  -4  11   1        6.00        4.40      1.24 o 
  -3  11   1       40.10       38.44      2.08 o 
  -2  11   1       14.51       15.16      1.44 o 
  -1  11   1       75.22       71.71      2.40 o 
   0  11   1      505.06      515.54      6.56 o 
   1  11   1       44.21       48.19      2.07 o 
   2  11   1       20.07       21.43      1.62 o 
   3  11   1       75.97       73.95      2.50 o 
   4  11   1       52.71       50.43      4.59 o 
  -2  12   1       25.13       25.67      1.86 o 
  -1  12   1       25.48       28.52      1.94 o 
   0  12   1      297.48      296.01      5.03 o 
   1  12   1        0.11        0.00      0.88 o 
   2  12   1        8.40        9.79      1.34 o 
  -8   0   2        2.40        1.41      1.33 o 
  -6   0   2      643.33      646.08      9.71 o 
  -4   0   2      270.45      316.17     14.82 o 
  -2   0   2       14.97       11.63      0.85 o 
   2   0   2      981.33     1085.84      8.85 o 
   4   0   2       32.64       55.16      1.29 o 
   6   0   2        0.12        1.03      0.91 o 
   8   0   2        0.01        0.00      1.08 o 
  -8   1   2        6.83        6.14      1.40 o 
  -7   1   2      140.76      140.61      3.10 o 
  -6   1   2       38.21       39.87      1.62 o 
  -5   1   2       78.45       73.48      1.83 o 
  -4   1   2       65.53       55.34      1.83 o 
  -3   1   2      110.39      128.33      1.71 o 
  -2   1   2      363.11      345.93      3.03 o 
  -1   1   2     1197.39     1211.64      8.23 o 
   0   1   2      234.25      237.87      2.39 o 
   1   1   2      262.98      248.02      3.03 o 
   2   1   2       48.74       54.11      0.79 o 
   3   1   2      766.24      810.24      5.10 o 
   4   1   2       94.84      102.71      1.46 o 
   5   1   2        1.86        2.38      0.80 o 
   6   1   2        6.48        6.72      0.95 o 
   7   1   2        3.19        2.40      0.86 o 
   8   1   2       45.99       54.70      2.84 o 
  -8   2   2        7.56       10.48      1.31 o 
  -7   2   2      363.50      371.89      5.26 o 
  -6   2   2      552.87      556.83      6.26 o 
  -5   2   2        5.27        4.36      0.68 o 
  -4   2   2       70.35       75.27      1.36 o 
  -3   2   2      130.66      134.94      1.69 o 
  -2   2   2      162.59      166.96      1.71 o 
  -1   2   2     7960.85     7867.25     45.48 o 
   0   2   2     8624.20     8462.73     56.29 o 
   1   2   2       70.07       63.67      0.94 o 
   2   2   2      184.75      198.45      1.73 o 
   3   2   2      526.61      568.10      3.92 o 
   4   2   2       75.00       68.53      1.07 o 
   5   2   2      306.15      299.20      3.90 o 
   6   2   2      186.29      183.61      3.25 o 
   7   2   2        3.80        5.41      1.02 o 
   8   2   2        4.27        7.00      1.17 o 
  -8   3   2      163.25      179.88      3.89 o 
  -7   3   2      184.83      174.63      4.35 o 
  -6   3   2       14.13       16.02      1.20 o 
  -5   3   2      108.91      104.01      2.24 o 
  -4   3   2        9.94        8.81      0.65 o 
  -3   3   2        0.32        0.11      0.23 o 
  -2   3   2      626.36      734.79      7.39 o 
  -1   3   2     2102.10     2195.41     14.00 o 
   0   3   2     1295.59     1369.77      8.53 o 
   1   3   2     1209.49     1169.87      7.50 o 
   2   3   2        4.51        5.27      0.36 o 
   3   3   2       68.30       64.68      1.62 o 
   4   3   2        2.67        1.31      0.37 o 
   5   3   2       56.65       57.14      1.44 o 
   6   3   2      211.64      202.26      3.44 o 
   7   3   2      199.47      190.79      3.64 o 
   8   3   2        2.53        1.24      0.94 o 
  -8   4   2       42.86       54.97      2.65 o 
  -7   4   2        1.29        2.89      0.88 o 
  -6   4   2        0.21        0.11      0.61 o 
  -5   4   2        3.85        4.17      0.80 o 
  -4   4   2      175.92      194.83      2.76 o 
  -3   4   2      185.56      186.74      1.95 o 
  -2   4   2      715.44      799.57      5.17 o 
  -1   4   2       70.86       69.96      1.00 o 
   0   4   2        0.00        0.62      0.28 o 
   1   4   2        0.65        0.58      0.29 o 
   2   4   2      154.71      148.05      1.87 o 
   3   4   2       13.62       18.23      1.05 o 
   4   4   2      520.97      498.23      6.50 o 
   5   4   2      337.67      320.86      3.60 o 
   6   4   2       27.78       26.14      1.95 o 
   7   4   2       10.85       12.52      1.25 o 
   8   4   2        1.79        0.26      1.09 o 
  -8   5   2        3.43        2.03      1.34 o 
  -7   5   2       15.14       13.72      1.41 o 
  -6   5   2        0.03        0.00      0.80 o 
  -5   5   2      180.74      163.78      2.52 o 
  -4   5   2        1.32        3.93      0.54 o 
  -3   5   2        9.09        9.22      0.58 o 
  -2   5   2      171.74      178.11      1.89 o 
  -1   5   2        3.78        4.80      0.38 o 
   0   5   2      155.90      148.12      1.86 o 
   1   5   2      358.66      380.30      3.43 o 
   2   5   2      133.06      136.88      1.89 o 
   3   5   2       31.87       27.41      1.50 o 
   4   5   2      810.69      786.44      7.36 o 
   5   5   2      143.06      134.71      3.04 o 
   6   5   2       69.54       68.11      3.52 o 
   7   5   2        8.37        7.66      1.40 o 
   8   5   2       16.08       15.46      2.33 o 
  -7   6   2       18.98       16.22      1.75 o 
  -6   6   2        1.08        2.96      0.99 o 
  -5   6   2      110.35       84.43      2.18 o 
  -4   6   2      242.40      215.19      2.80 o 
  -3   6   2        8.87        9.52      0.69 o 
  -2   6   2      106.73      104.14      1.49 o 
  -1   6   2      214.30      211.57      2.10 o 
   0   6   2       11.09       11.62      0.69 o 
   1   6   2      481.26      520.78      4.50 o 
   2   6   2      113.11      125.51      1.95 o 
   3   6   2       15.17       14.16      0.85 o 
   4   6   2        9.10       11.14      1.25 o 
   5   6   2       23.74       22.79      1.63 o 
   6   6   2        1.30        1.29      0.96 o 
   7   6   2       43.63       46.37      2.72 o 
  -7   7   2       12.36       14.55      1.96 o 
  -6   7   2       28.01       24.99      2.43 o 
  -5   7   2        0.01        0.51      1.36 o 
  -4   7   2        2.45        4.13      0.72 o 
  -3   7   2        0.53        0.79      0.53 o 
  -2   7   2        0.67        0.74      0.50 o 
  -1   7   2        7.13        7.02      0.93 o 
   0   7   2       64.54       64.49      1.77 o 
   1   7   2       86.50       86.18      1.67 o 
   2   7   2       90.07       97.30      1.84 o 
   3   7   2        2.32        2.69      0.57 o 
   4   7   2       10.04       11.94      1.08 o 
   5   7   2       12.08       11.73      1.20 o 
   6   7   2       10.56       12.42      2.30 o 
   7   7   2       43.64       53.86      2.86 o 
  -6   8   2        1.42        1.05      0.97 o 
  -5   8   2       25.85       24.76      1.55 o 
  -4   8   2        8.87        7.09      1.10 o 
  -3   8   2        0.18        0.58      0.59 o 
  -2   8   2        0.45        0.25      0.55 o 
  -1   8   2       54.26       56.29      2.05 o 
   0   8   2        9.99       11.73      1.02 o 
   1   8   2      168.07      176.00      3.01 o 
   2   8   2        1.34        1.19      0.52 o 
   3   8   2        5.65        6.72      0.78 o 
   4   8   2        0.90        2.36      1.10 o 
   5   8   2      120.15      115.38      3.29 o 
   6   8   2        1.08        0.95      0.88 o 
  -6   9   2        0.02        0.00      1.80 o 
  -5   9   2        0.45        0.15      1.17 o 
  -4   9   2        9.17        6.73      1.52 o 
  -3   9   2        1.48        1.35      0.72 o 
  -2   9   2       26.39       31.15      1.66 o 
  -1   9   2      370.13      375.33      4.91 o 
   0   9   2       17.88       16.30      1.23 o 
   1   9   2       35.51       36.34      1.67 o 
   2   9   2        7.59        7.83      0.96 o 
   3   9   2        0.34        0.00      0.82 o 
   4   9   2      138.14      133.19      3.55 o 
   5   9   2      529.36      525.68      6.63 o 
   6   9   2       13.68       10.67      1.36 o 
  -5  10   2        0.43        0.90      1.06 o 
  -4  10   2       35.23       33.45      2.74 o 
  -3  10   2      228.45      221.81      3.94 o 
  -2  10   2      107.46      106.41      2.69 o 
  -1  10   2       66.20       66.71      2.18 o 
   0  10   2       16.93       19.12      1.43 o 
   1  10   2        0.11        0.00      0.68 o 
   2  10   2       23.91       25.14      2.04 o 
   3  10   2      101.86      105.97      3.71 o 
   4  10   2       52.52       52.97      2.59 o 
   5  10   2       70.00       67.40      2.93 o 
  -4  11   2        0.19        0.61      1.04 o 
  -3  11   2       19.88       18.45      1.56 o 
  -2  11   2        0.06        0.00      0.79 o 
  -1  11   2       59.91       61.95      2.27 o 
   0  11   2      155.14      151.83      3.39 o 
   1  11   2       14.48       12.92      1.33 o 
   2  11   2       30.88       34.36      1.94 o 
   3  11   2        6.45        5.27      1.09 o 
   4  11   2        0.95        1.82      2.42 o 
  -2  12   2       41.21       43.20      2.28 o 
  -1  12   2        1.43        1.10      0.92 o 
   0  12   2      117.88      117.98      3.21 o 
   1  12   2        7.07        7.49      1.19 o 
   2  12   2       11.04       12.68      1.41 o 
  -7   0   3       94.34       89.41      4.58 o 
  -5   0   3        8.85        8.17      1.17 o 
  -3   0   3     1169.53     1258.29     11.53 o 
  -1   0   3     3619.44     3504.25     33.03 o 
   1   0   3       39.71       26.68      0.96 o 
   3   0   3      827.26      891.04      7.95 o 
   5   0   3      287.02      305.38      5.60 o 
   7   0   3        6.81        5.60      1.36 o 
  -8   1   3        0.14        1.92      0.86 o 
  -7   1   3      134.84      128.50      2.98 o 
  -6   1   3      119.87      118.52      2.63 o 
  -5   1   3       14.99       15.14      1.03 o 
  -4   1   3       76.01       77.87      1.35 o 
  -3   1   3     1284.96     1391.41      8.11 o 
  -2   1   3      119.47      121.22      1.25 o 
  -1   1   3      108.88      109.43      1.19 o 
   0   1   3      129.56      139.90      1.56 o 
   1   1   3        4.75        4.06      0.34 o 
   2   1   3      691.50      654.23      4.19 o 
   3   1   3     1103.04     1228.69      8.34 o 
   4   1   3       89.91       98.75      1.36 o 
   5   1   3       30.31       22.25      2.47 o 
   6   1   3        2.49        1.68      0.71 o 
   7   1   3        8.04        7.26      1.29 o 
   8   1   3      132.00      150.65      3.52 o 
  -8   2   3        2.95        1.91      0.94 o 
  -7   2   3      307.23      313.90      4.81 o 
  -6   2   3      126.84      125.33      2.90 o 
  -5   2   3       14.74       15.93      1.09 o 
  -4   2   3        4.64        6.00      0.52 o 
  -3   2   3      331.91      360.55      2.79 o 
  -2   2   3       15.63       14.70      0.49 o 
  -1   2   3      635.07      648.73      4.46 o 
   0   2   3      139.64      162.03      1.83 o 
   1   2   3      867.29      856.53      6.30 o 
   2   2   3      152.67      165.48      1.61 o 
   3   2   3       15.65       12.56      0.55 o 
   4   2   3       39.32       33.07      0.85 o 
   5   2   3       47.62       46.61      1.31 o 
   6   2   3       45.72       43.52      1.67 o 
   7   2   3       88.23       95.39      2.63 o 
   8   2   3       51.51       58.95      2.40 o 
  -8   3   3       98.92      109.86      3.09 o 
  -7   3   3      104.15      104.98      2.76 o 
  -6   3   3      140.16      150.37      2.99 o 
  -5   3   3        0.44        0.24      0.50 o 
  -4   3   3       11.28       10.95      0.71 o 
  -3   3   3       54.10       51.74      0.95 o 
  -2   3   3      820.30      864.90      5.43 o 
  -1   3   3       49.18       55.29      0.84 o 
   0   3   3       60.15       68.07      1.02 o 
   1   3   3      143.12      145.46      1.63 o 
   2   3   3       16.48       16.40      0.57 o 
   3   3   3      141.18      137.82      1.63 o 
   4   3   3      183.47      181.46      2.04 o 
   5   3   3      117.16      114.56      2.02 o 
   6   3   3       71.60       66.68      2.02 o 
   7   3   3       33.40       31.52      2.57 o 
   8   3   3        0.01        0.00      1.33 o 
  -8   4   3       25.41       20.04      1.64 o 
  -7   4   3       36.70       37.17      1.95 o 
  -6   4   3      133.11      121.69      2.77 o 
  -5   4   3       64.57       55.09      1.47 o 
  -4   4   3       12.15       10.64      0.73 o 
  -3   4   3       10.28        8.96      0.54 o 
  -2   4   3     1804.05     1793.72     10.37 o 
  -1   4   3      952.09     1045.21      6.41 o 
   0   4   3      740.16      788.62      5.61 o 
   1   4   3      827.33      853.54      6.06 o 
   2   4   3        0.06        0.49      0.31 o 
   3   4   3        0.16        0.00      0.26 o 
   4   4   3      897.63      877.13      7.39 o 
   5   4   3      288.00      277.33      3.35 o 
   6   4   3       68.25       68.80      2.07 o 
   7   4   3       50.96       39.66      2.40 o 
   8   4   3        2.69        1.87      1.23 o 
  -8   5   3        5.03        2.92      1.05 o 
  -7   5   3       42.59       41.70      1.99 o 
  -6   5   3        0.74        0.91      0.70 o 
  -5   5   3        4.39        3.66      0.63 o 
  -4   5   3       41.60       36.19      1.15 o 
  -3   5   3        0.78        1.34      0.35 o 
  -2   5   3      389.56      412.55      3.66 o 
  -1   5   3     1337.06     1393.39      8.36 o 
   0   5   3        0.54        0.45      0.43 o 
   1   5   3       13.76       19.83      0.93 o 
   2   5   3       71.74       69.72      1.37 o 
   3   5   3       47.53       46.99      1.21 o 
   4   5   3      235.12      229.16      3.25 o 
   5   5   3      554.53      532.18      5.97 o 
   6   5   3        1.48        1.51      0.98 o 
   7   5   3       32.55       29.18      2.83 o 
   8   5   3       29.45       24.72      4.23 o 
  -7   6   3        0.08        0.00      0.94 o 
  -6   6   3        1.33        1.66      0.92 o 
  -5   6   3       59.72       48.62      1.48 o 
  -4   6   3      114.37       92.49      2.02 o 
  -3   6   3        0.35        0.26      0.32 o 
  -2   6   3       24.26       27.91      0.84 o 
  -1   6   3       98.90       95.95      1.63 o 
   0   6   3       22.04       24.10      0.93 o 
   1   6   3       12.32       13.35      0.77 o 
   2   6   3       95.56      109.07      1.85 o 
   3   6   3        0.13        0.42      0.42 o 
   4   6   3      254.45      250.97      3.88 o 
   5   6   3      206.65      208.81      3.58 o 
   6   6   3        0.92        1.34      1.48 o 
   7   6   3        0.02        1.16      1.32 o 
  -7   7   3       16.48       16.52      2.76 o 
  -6   7   3       31.90       30.17      2.11 o 
  -5   7   3      197.97      171.11      3.20 o 
  -4   7   3        2.29        1.64      0.66 o 
  -3   7   3       30.14       27.07      1.12 o 
  -2   7   3       27.56       27.83      1.33 o 
  -1   7   3       24.43       26.90      1.18 o 
   0   7   3       19.46       21.56      1.01 o 
   1   7   3       49.14       55.29      1.40 o 
   2   7   3        2.69        2.75      0.58 o 
   3   7   3       93.78       92.39      1.90 o 
   4   7   3       98.08      102.86      2.64 o 
   5   7   3       46.96       47.20      1.94 o 
   6   7   3        2.42        1.68      1.03 o 
   7   7   3        1.41        1.51      1.19 o 
  -6   8   3       33.25       35.06      2.28 o 
  -5   8   3      170.77      167.44      5.15 o 
  -4   8   3       34.37       31.98      2.09 o 
  -3   8   3        2.44        3.77      0.75 o 
  -2   8   3       74.62       75.94      2.01 o 
  -1   8   3      329.62      332.86      4.33 o 
   0   8   3       91.23       89.13      2.23 o 
   1   8   3      257.88      261.37      3.30 o 
   2   8   3       18.42       21.02      1.15 o 
   3   8   3        1.46        2.40      0.60 o 
   4   8   3       12.49       12.30      1.16 o 
   5   8   3       22.08       22.37      1.55 o 
   6   8   3       14.83       15.60      1.50 o 
  -6   9   3       58.87       60.77      3.51 o 
  -5   9   3        9.88       13.26      1.85 o 
  -4   9   3        3.40        3.15      0.97 o 
  -3   9   3       27.49       27.41      1.58 o 
  -2   9   3        4.22        3.97      0.80 o 
  -1   9   3      566.87      572.65      6.40 o 
   0   9   3      394.02      402.76      5.10 o 
   1   9   3        0.00        0.48      0.60 o 
   2   9   3        3.43        3.07      0.80 o 
   3   9   3       13.16       12.54      2.56 o 
   4   9   3       51.46       50.49      2.21 o 
   5   9   3      153.93      142.68      3.32 o 
   6   9   3      172.70      175.85      3.86 o 
  -5  10   3        0.00        0.20      0.98 o 
  -4  10   3       27.61       31.10      3.04 o 
  -3  10   3        0.22        0.00      0.70 o 
  -2  10   3        0.09        0.00      0.65 o 
  -1  10   3      328.35      328.44      4.80 o 
   0  10   3        7.75        6.71      1.07 o 
   1  10   3        5.53        7.17      1.04 o 
   2  10   3       16.52       17.48      1.43 o 
   3  10   3        2.03        1.05      0.88 o 
   4  10   3        0.47        0.00      0.99 o 
   5  10   3       74.54       75.63      3.88 o 
  -4  11   3        1.23        0.65      1.04 o 
  -3  11   3        0.65        1.77      1.01 o 
  -2  11   3       11.13       10.94      1.27 o 
  -1  11   3        7.48        9.42      1.37 o 
   0  11   3        0.66        1.18      0.80 o 
   1  11   3        0.91        1.20      0.80 o 
   2  11   3        0.04        1.18      0.84 o 
   3  11   3        5.36        5.75      1.15 o 
   4  11   3        1.02        0.79      1.10 o 
  -2  12   3        0.61        2.28      1.00 o 
  -1  12   3        1.36        0.32      0.87 o 
   0  12   3        5.52        5.69      1.26 o 
   1  12   3        5.77        4.19      1.11 o 
   2  12   3      145.97      144.31      4.12 o 
  -8   0   4       10.60       16.70      2.27 o 
  -6   0   4       16.45       17.74      1.80 o 
  -4   0   4      370.67      377.66      5.99 o 
  -2   0   4      287.75      272.35      3.89 o 
   0   0   4       15.28       16.03      2.53 o 
   2   0   4     1436.15     1488.04     16.79 o 
   4   0   4       10.76        7.69      0.80 o 
   6   0   4      136.36      122.31      3.81 o 
   8   0   4       26.11       27.72      2.69 o 
  -8   1   4       18.93       23.36      1.79 o 
  -7   1   4       16.58       15.21      1.39 o 
  -6   1   4        0.00        0.00      0.58 o 
  -5   1   4        7.39       10.08      1.09 o 
  -4   1   4      171.06      190.64      2.29 o 
  -3   1   4       16.39       24.93      0.65 o 
  -2   1   4        2.04        1.79      0.27 o 
  -1   1   4       28.74       26.64      0.63 o 
   0   1   4     1289.07     1263.87      9.63 o 
   1   1   4        6.34       10.63      0.49 o 
   2   1   4      725.00      802.90      5.07 o 
   3   1   4       52.69       68.97      1.12 o 
   4   1   4       56.26       60.06      1.13 o 
   5   1   4        1.14        0.92      0.47 o 
   6   1   4      239.84      203.41      3.48 o 
   7   1   4        4.84        5.30      1.00 o 
   8   1   4       28.62       37.44      2.15 o 
  -8   2   4        3.57        5.04      1.11 o 
  -7   2   4       14.35       16.05      1.48 o 
  -6   2   4       78.65       80.10      2.20 o 
  -5   2   4        7.11        5.37      0.77 o 
  -4   2   4      157.61      175.39      2.26 o 
  -3   2   4      172.83      194.77      1.93 o 
  -2   2   4        6.33        9.90      0.48 o 
  -1   2   4        2.48        8.36      0.48 o 
   0   2   4       92.66      102.69      1.94 o 
   1   2   4       10.59        7.13      0.44 o 
   2   2   4      362.63      390.05      2.96 o 
   3   2   4       83.49      103.46      1.47 o 
   4   2   4        3.67        4.92      0.53 o 
   5   2   4       18.17       12.90      0.85 o 
   6   2   4       53.14       43.65      1.74 o 
   7   2   4        1.09        0.86      0.83 o 
   8   2   4        4.05        8.30      1.28 o 
  -8   3   4        8.69        6.49      1.21 o 
  -7   3   4       14.43       14.39      1.62 o 
  -6   3   4       49.19       39.66      1.71 o 
  -5   3   4      302.04      275.21      3.86 o 
  -4   3   4        0.28        0.57      0.36 o 
  -3   3   4        1.03        0.70      0.28 o 
  -2   3   4       11.37       10.09      0.52 o 
  -1   3   4       12.62       17.57      0.70 o 
   0   3   4        8.29       10.09      0.63 o 
   1   3   4      392.15      433.32      3.10 o 
   2   3   4       12.05       10.04      0.52 o 
   3   3   4       19.67       25.22      0.76 o 
   4   3   4       88.81       83.10      1.39 o 
   5   3   4       37.40       35.26      1.27 o 
   6   3   4        0.31        0.22      0.65 o 
   7   3   4       20.77       29.54      2.41 o 
   8   3   4        1.85        1.85      1.47 o 
  -8   4   4      162.59      156.72      3.81 o 
  -7   4   4      376.88      382.47      5.91 o 
  -6   4   4      145.46      128.57      2.85 o 
  -5   4   4       76.79       54.06      1.55 o 
  -4   4   4       25.91       18.45      0.92 o 
  -3   4   4      180.93      169.51      1.95 o 
  -2   4   4      540.80      565.44      4.09 o 
  -1   4   4     2103.46     2148.60     13.39 o 
   0   4   4      274.36      312.82      3.17 o 
   1   4   4      416.39      470.45      4.73 o 
   2   4   4        0.45        0.08      0.31 o 
   3   4   4        0.19        0.55      0.33 o 
   4   4   4        0.00        0.00      0.35 o 
   5   4   4       80.96       77.07      2.33 o 
   6   4   4        0.00        0.00      0.81 o 
   7   4   4       80.44       80.37      3.02 o 
   8   4   4       43.79       48.43      2.89 o 
  -7   5   4      134.28      130.77      3.19 o 
  -6   5   4       25.19       21.45      1.46 o 
  -5   5   4        0.59        0.00      0.49 o 
  -4   5   4        3.33        4.26      0.62 o 
  -3   5   4        0.10        0.11      0.31 o 
  -2   5   4      221.68      235.39      2.37 o 
  -1   5   4      844.04      875.13      5.78 o 
   0   5   4       32.04       30.99      0.92 o 
   1   5   4        8.97       10.54      0.78 o 
   2   5   4        2.07        2.65      0.46 o 
   3   5   4      137.65      130.11      2.35 o 
   4   5   4        2.28        1.31      0.53 o 
   5   5   4       85.51       82.88      2.21 o 
   6   5   4        3.42        3.43      1.07 o 
   7   5   4        4.92        3.65      1.23 o 
  -7   6   4        2.73        1.85      1.11 o 
  -6   6   4        4.22        4.19      0.90 o 
  -5   6   4        7.53        7.32      0.79 o 
  -4   6   4       28.64       30.47      1.51 o 
  -3   6   4      178.77      181.56      2.96 o 
  -2   6   4       60.79       54.09      1.14 o 
  -1   6   4       39.06       32.78      1.02 o 
   0   6   4       70.38       73.04      2.13 o 
   1   6   4       17.35       19.15      1.10 o 
   2   6   4       91.30       91.14      1.72 o 
   3   6   4      279.70      277.96      3.28 o 
   4   6   4        8.19        7.13      0.75 o 
   5   6   4      178.68      176.18      3.33 o 
   6   6   4       23.89       26.50      2.02 o 
   7   6   4        4.45        6.05      1.43 o 
  -7   7   4       13.79       13.37      1.75 o 
  -6   7   4       10.73        9.83      1.38 o 
  -5   7   4       63.94       62.73      1.99 o 
  -4   7   4       62.73       56.93      1.78 o 
  -3   7   4       66.78       65.65      1.82 o 
  -2   7   4     1449.90     1440.28     11.41 o 
  -1   7   4      324.63      305.79      3.40 o 
   0   7   4       29.44       31.90      1.13 o 
   1   7   4       16.52       17.89      0.98 o 
   2   7   4        3.46        2.99      0.63 o 
   3   7   4      274.72      275.44      3.43 o 
   4   7   4     2135.67     2104.27     19.20 o 
   5   7   4      197.80      188.68      3.76 o 
   6   7   4       20.99       21.91      1.68 o 
   7   7   4        4.72        4.51      1.34 o 
  -6   8   4       18.61       22.63      2.45 o 
  -5   8   4        3.56        2.36      0.96 o 
  -4   8   4        5.72        6.37      1.08 o 
  -3   8   4        6.76        7.27      0.90 o 
  -2   8   4      172.76      162.56      3.34 o 
  -1   8   4       25.05       22.64      1.32 o 
   0   8   4       10.46        9.91      0.92 o 
   1   8   4      109.57      113.94      3.39 o 
   2   8   4       23.54       23.38      1.22 o 
   3   8   4       15.35       14.41      1.06 o 
   4   8   4       20.08       19.43      1.42 o 
   5   8   4        8.95        9.81      1.20 o 
   6   8   4        1.70        1.84      0.99 o 
  -5   9   4        0.50        0.86      1.15 o 
  -4   9   4        1.18        0.83      0.84 o 
  -3   9   4        5.22        4.61      0.98 o 
  -2   9   4        6.98        7.03      1.84 o 
  -1   9   4      196.08      194.90      3.39 o 
   0   9   4       10.84       10.75      1.06 o 
   1   9   4        0.54        1.02      0.61 o 
   2   9   4        6.14        7.10      0.95 o 
   3   9   4        6.47        5.24      0.99 o 
   4   9   4        0.17        0.00      0.71 o 
   5   9   4        3.32        5.94      1.08 o 
  -4  10   4        4.60        4.40      1.20 o 
  -3  10   4       47.15       49.09      1.99 o 
  -2  10   4       19.99       19.82      1.45 o 
  -1  10   4        4.43        4.97      0.90 o 
   0  10   4      254.86      256.20      4.20 o 
   1  10   4       48.41       50.81      2.00 o 
   2  10   4       26.40       25.58      1.64 o 
   3  10   4       34.22       34.38      1.87 o 
   4  10   4        3.03        1.43      1.08 o 
  -3  11   4       12.66       17.01      2.27 o 
  -2  11   4        3.89        1.94      1.06 o 
  -1  11   4       49.68       54.35      2.74 o 
   0  11   4       15.04       16.16      1.78 o 
   1  11   4        4.00        4.10      1.22 o 
   2  11   4        0.03        2.22      1.13 o 
   3  11   4       63.30       61.11      2.87 o 
  -1  12   4        0.05        0.00      0.98 o 
   0  12   4        4.05        1.76      1.58 o 
   1  12   4        4.15        3.30      1.91 o 
  -7   0   5       47.79       51.91      2.97 o 
  -5   0   5       24.91       25.57      2.83 o 
  -3   0   5        4.59        8.11      0.70 o 
  -1   0   5      179.87      167.75      2.15 o 
   1   0   5      189.79      162.46      2.97 o 
   3   0   5      290.46      253.84      3.40 o 
   5   0   5      194.16      164.22      3.84 o 
   7   0   5        2.35        2.40      1.27 o 
  -8   1   5       22.73       18.87      1.92 o 
  -7   1   5        8.52        7.31      1.57 o 
  -6   1   5       61.18       57.07      2.63 o 
  -5   1   5        2.06        1.68      0.56 o 
  -4   1   5      286.91      308.92      3.23 o 
  -3   1   5      504.03      522.83      4.01 o 
  -2   1   5        0.09        0.10      0.21 o 
  -1   1   5      290.83      301.51      2.66 o 
   0   1   5     1119.38     1154.74      7.52 o 
   1   1   5       32.72       26.97      0.77 o 
   2   1   5      104.36      107.98      1.34 o 
   3   1   5      252.23      257.88      2.99 o 
   4   1   5       40.99       32.07      0.94 o 
   5   1   5      183.60      146.32      2.29 o 
   6   1   5       68.38       57.51      1.94 o 
   7   1   5        4.08        6.27      1.10 o 
   8   1   5        5.54        3.26      1.09 o 
  -8   2   5       35.69       33.65      2.03 o 
  -7   2   5       87.72       84.00      2.54 o 
  -6   2   5       72.66       65.75      2.06 o 
  -5   2   5        1.02        1.85      0.63 o 
  -4   2   5      151.31      156.70      2.20 o 
  -3   2   5      155.13      154.81      1.76 o 
  -2   2   5      608.95      577.63      4.03 o 
  -1   2   5      473.70      514.19      4.44 o 
   0   2   5     1053.97     1116.62      7.42 o 
   1   2   5      331.91      343.66      3.03 o 
   2   2   5      106.92      118.82      1.44 o 
   3   2   5      186.13      189.57      2.06 o 
   4   2   5      178.81      186.77      2.18 o 
   5   2   5       13.07       12.53      0.87 o 
   6   2   5       98.23       83.58      2.29 o 
   7   2   5       58.06       52.10      2.07 o 
   8   2   5       13.09       16.22      1.85 o 
  -8   3   5       13.68       18.26      1.65 o 
  -7   3   5       52.75       50.97      3.25 o 
  -6   3   5       18.42       20.03      1.73 o 
  -5   3   5       45.45       42.36      1.58 o 
  -4   3   5       10.81       12.51      0.81 o 
  -3   3   5        4.49        5.96      0.47 o 
  -2   3   5        0.27        0.29      0.24 o 
  -1   3   5       27.48       20.45      0.59 o 
   0   3   5       15.61       24.37      0.75 o 
   1   3   5      198.42      204.19      2.22 o 
   2   3   5      414.16      419.77      3.29 o 
   3   3   5       50.76       45.17      1.02 o 
   4   3   5       27.84       26.42      0.91 o 
   5   3   5       42.26       38.21      1.31 o 
   6   3   5       10.31        7.61      1.00 o 
   7   3   5       17.14       20.70      1.52 o 
   8   3   5       25.86       30.36      3.02 o 
  -8   4   5       56.56       58.38      2.59 o 
  -7   4   5      142.51      144.51      3.35 o 
  -6   4   5        5.14        3.82      0.86 o 
  -5   4   5       16.38        9.53      0.83 o 
  -4   4   5       17.33       14.55      0.97 o 
  -3   4   5       47.43       44.16      1.11 o 
  -2   4   5      302.27      277.03      2.55 o 
  -1   4   5       28.53       34.66      0.79 o 
   0   4   5       64.71       61.94      0.99 o 
   1   4   5      212.21      212.27      2.04 o 
   2   4   5       73.29       88.61      1.46 o 
   3   4   5      300.97      283.26      2.74 o 
   4   4   5      532.66      520.19      4.65 o 
   5   4   5        8.87        8.39      1.09 o 
   6   4   5       19.66       19.46      1.65 o 
   7   4   5       79.01       90.81      3.18 o 
  -7   5   5       87.80       85.24      2.63 o 
  -6   5   5        1.83        2.10      0.78 o 
  -5   5   5       62.70       53.43      1.54 o 
  -4   5   5       90.01       80.64      1.97 o 
  -3   5   5       21.94       21.86      0.91 o 
  -2   5   5      160.92      161.98      1.96 o 
  -1   5   5        1.49        1.05      0.31 o 
   0   5   5      171.11      174.02      1.86 o 
   1   5   5       32.62       32.22      1.07 o 
   2   5   5       62.29       59.39      1.34 o 
   3   5   5      485.29      469.72      4.49 o 
   4   5   5      386.80      384.51      4.11 o 
   5   5   5       12.26       12.87      1.14 o 
   6   5   5       24.80       22.70      2.16 o 
   7   5   5        0.59        1.71      1.13 o 
  -7   6   5       82.39      100.75      2.92 o 
  -6   6   5        8.91        7.07      1.06 o 
  -5   6   5        1.56        0.81      0.78 o 
  -4   6   5        7.61        7.91      0.74 o 
  -3   6   5      331.13      323.12      3.22 o 
  -2   6   5     2030.23     2013.72     14.72 o 
  -1   6   5      120.31      109.26      1.83 o 
   0   6   5       47.19       48.97      1.25 o 
   1   6   5       10.23       14.07      1.38 o 
   2   6   5        5.46        5.67      0.83 o 
   3   6   5      389.54      387.49      4.70 o 
   4   6   5      402.65      392.91      4.31 o 
   5   6   5        5.43        5.18      1.12 o 
   6   6   5       56.41       62.15      2.64 o 
   7   6   5        0.74        0.87      1.39 o 
  -6   7   5        5.36        8.41      1.33 o 
  -5   7   5       17.23       19.65      1.38 o 
  -4   7   5        1.44        0.37      0.62 o 
  -3   7   5      132.37      125.01      2.21 o 
  -2   7   5       13.36       14.26      0.92 o 
  -1   7   5      611.91      619.63      5.50 o 
   0   7   5       12.70       14.86      0.93 o 
   1   7   5       34.77       35.37      1.24 o 
   2   7   5        0.49        0.00      0.46 o 
   3   7   5        4.18        3.69      0.67 o 
   4   7   5      109.07      106.80      2.24 o 
   5   7   5      113.82      106.44      2.90 o 
   6   7   5        2.71        0.81      1.71 o 
  -6   8   5        0.17        1.28      1.71 o 
  -5   8   5        8.38        9.24      1.30 o 
  -4   8   5        4.24        3.13      0.94 o 
  -3   8   5       47.13       46.04      1.89 o 
  -2   8   5      367.68      352.79      4.60 o 
  -1   8   5       75.90       69.01      2.88 o 
   0   8   5        0.57        0.86      0.75 o 
   1   8   5       12.34       11.44      1.18 o 
   2   8   5       35.16       35.13      1.75 o 
   3   8   5        9.71        9.72      1.08 o 
   4   8   5       30.70       33.92      2.26 o 
   5   8   5        1.05        2.65      1.15 o 
   6   8   5       19.46       20.69      1.98 o 
  -5   9   5       76.22       70.27      3.51 o 
  -4   9   5       14.86       19.16      2.36 o 
  -3   9   5        2.72        3.92      1.02 o 
  -2   9   5        2.75        2.09      0.86 o 
  -1   9   5        0.48        0.07      1.21 o 
   0   9   5       11.11       11.05      1.74 o 
   1   9   5       51.12       53.05      2.42 o 
   2   9   5      173.65      168.29      3.97 o 
   3   9   5      137.29      134.71      3.05 o 
   4   9   5        9.31       11.74      1.52 o 
   5   9   5        4.88        5.62      1.53 o 
  -4  10   5       41.50       47.95      3.94 o 
  -3  10   5        0.21        0.00      0.84 o 
  -2  10   5        2.33        1.04      0.97 o 
  -1  10   5        7.11        6.01      1.23 o 
   0  10   5       23.86       25.07      3.01 o 
   1  10   5        3.03        2.68      1.07 o 
   2  10   5       42.41       36.57      2.34 o 
   3  10   5       42.65       42.63      2.51 o 
   4  10   5        0.30        2.19      1.52 o 
  -3  11   5        0.17        1.19      1.39 o 
  -2  11   5        0.86        1.91      1.09 o 
  -1  11   5        0.05        0.02      1.03 o 
   0  11   5        1.38        0.00      1.08 o 
   1  11   5        6.43        4.89      1.52 o 
   2  11   5       56.63       57.33      2.82 o 
   3  11   5        7.37        8.58      1.51 o 
  -8   0   6       12.47       11.83      1.96 o 
  -6   0   6       58.27       51.82      2.78 o 
  -4   0   6        3.62        3.31      0.87 o 
  -2   0   6       18.44       26.36      0.99 o 
   0   0   6        6.33        5.90      0.76 o 
   2   0   6        0.63        0.50      0.37 o 
   4   0   6       14.21        8.19      0.88 o 
   6   0   6       58.03       40.29      2.57 o 
   8   0   6        4.50        5.71      1.69 o 
  -8   1   6        0.80        1.05      0.95 o 
  -7   1   6        0.24        0.06      0.71 o 
  -6   1   6      121.37      113.29      2.69 o 
  -5   1   6       59.46       58.21      2.01 o 
  -4   1   6      122.86      124.03      1.70 o 
  -3   1   6       25.12       24.56      0.75 o 
  -2   1   6        3.63        2.83      0.35 o 
  -1   1   6      466.93      485.93      3.90 o 
   0   1   6      497.11      509.75      4.05 o 
   1   1   6        0.15        0.46      0.31 o 
   2   1   6       15.74       20.46      0.66 o 
   3   1   6       64.27       67.26      1.21 o 
   4   1   6        0.01        0.72      0.40 o 
   5   1   6      236.33      178.54      2.63 o 
   6   1   6       26.89       20.60      1.42 o 
   7   1   6        6.65       10.30      1.24 o 
   8   1   6        5.09        5.18      1.25 o 
  -8   2   6        0.58        0.01      0.91 o 
  -7   2   6        2.98        1.77      0.85 o 
  -6   2   6       89.81       78.81      2.28 o 
  -5   2   6        0.64        2.61      0.67 o 
  -4   2   6       25.17       24.07      1.03 o 
  -3   2   6       24.60       24.79      0.82 o 
  -2   2   6        2.75        2.87      0.47 o 
  -1   2   6       93.26       94.89      1.45 o 
   0   2   6       29.15       41.29      0.95 o 
   1   2   6       16.47       12.51      0.66 o 
   2   2   6      101.37       78.39      1.20 o 
   3   2   6      158.66      149.36      1.87 o 
   4   2   6        0.76        0.80      0.42 o 
   5   2   6       83.30       79.40      1.79 o 
   6   2   6       19.24       20.78      2.69 o 
   7   2   6        3.18        3.50      0.94 o 
   8   2   6      181.84      205.91      4.80 o 
  -8   3   6        5.47        7.61      1.59 o 
  -7   3   6        1.59        1.32      0.78 o 
  -6   3   6        9.49        6.74      1.24 o 
  -5   3   6      173.97      174.58      3.50 o 
  -4   3   6       94.85       99.51      1.83 o 
  -3   3   6        1.34        0.86      0.33 o 
  -2   3   6       23.34       22.23      0.71 o 
  -1   3   6       11.28        9.76      0.63 o 
   0   3   6        8.22        6.84      0.54 o 
   1   3   6      576.48      586.93      4.75 o 
   2   3   6      539.91      550.57      4.24 o 
   3   3   6       71.72       68.25      1.32 o 
   4   3   6        4.53        5.65      0.59 o 
   5   3   6        0.18        0.11      0.53 o 
   6   3   6        0.44        1.54      0.81 o 
   7   3   6       38.69       41.27      2.58 o 
  -7   4   6        6.14        6.22      1.11 o 
  -6   4   6        0.79        0.59      0.70 o 
  -5   4   6       74.73       73.40      1.82 o 
  -4   4   6       98.72      104.57      1.92 o 
  -3   4   6      542.26      518.48      4.17 o 
  -2   4   6      325.22      302.21      2.78 o 
  -1   4   6       28.82       34.18      0.96 o 
   0   4   6       11.93       12.31      0.69 o 
   1   4   6       13.57       15.86      0.79 o 
   2   4   6      112.69      123.94      1.88 o 
   3   4   6      275.06      260.69      2.70 o 
   4   4   6      309.65      288.39      3.37 o 
   5   4   6       16.90       19.32      1.30 o 
   6   4   6       31.75       34.68      2.12 o 
   7   4   6        5.57        6.33      1.38 o 
  -7   5   6        0.19        0.09      0.93 o 
  -6   5   6        1.59        0.22      0.72 o 
  -5   5   6       12.14       11.09      1.11 o 
  -4   5   6       22.10       22.52      1.37 o 
  -3   5   6      384.05      368.96      3.78 o 
  -2   5   6      713.79      667.32      5.01 o 
  -1   5   6       21.96       18.67      0.83 o 
   0   5   6       29.13       24.07      0.93 o 
   1   5   6        0.49        0.00      0.46 o 
   2   5   6      110.48      111.02      2.23 o 
   3   5   6      203.36      187.57      3.94 o 
   4   5   6      766.59      752.31      7.37 o 
   5   5   6        0.01        0.41      0.89 o 
   6   5   6       15.48       15.36      1.93 o 
   7   5   6       58.77       61.99      4.02 o 
  -7   6   6      175.40      191.30      4.00 o 
  -6   6   6       23.60       23.76      1.84 o 
  -5   6   6        0.39        0.25      0.54 o 
  -4   6   6       51.88       51.82      1.57 o 
  -3   6   6       25.66       24.22      1.13 o 
  -2   6   6      470.80      448.19      5.06 o 
  -1   6   6      104.58      108.92      2.26 o 
   0   6   6        6.20        4.87      0.73 o 
   1   6   6       29.89       33.66      1.44 o 
   2   6   6       50.41       52.44      2.06 o 
   3   6   6       11.17       10.87      1.03 o 
   4   6   6       56.28       52.90      1.83 o 
   5   6   6        9.86        8.28      1.36 o 
   6   6   6       24.58       27.07      3.25 o 
   7   6   6       50.45       66.71      5.40 o 
  -6   7   6        7.01        4.09      1.39 o 
  -5   7   6       10.61       11.70      1.21 o 
  -4   7   6        8.27        8.47      1.14 o 
  -3   7   6       44.56       45.95      1.66 o 
  -2   7   6      502.07      496.43      5.60 o 
  -1   7   6       16.63       18.02      1.48 o 
   0   7   6      103.96      101.08      2.32 o 
   1   7   6       73.64       64.07      2.06 o 
   2   7   6       14.66       13.59      1.42 o 
   3   7   6        8.15        9.84      1.76 o 
   4   7   6       11.02       12.01      1.43 o 
   5   7   6        0.73        0.00      0.90 o 
   6   7   6       64.60       62.21      2.81 o 
  -6   8   6       14.17       17.90      3.51 o 
  -5   8   6       18.74       17.75      2.95 o 
  -4   8   6        6.31        5.23      1.63 o 
  -3   8   6      239.00      231.74      4.41 o 
  -2   8   6       13.94       14.80      1.43 o 
  -1   8   6        3.89        4.46      0.84 o 
   0   8   6       12.75       14.96      1.22 o 
   1   8   6       12.53        9.87      1.03 o 
   2   8   6        0.87        1.28      0.74 o 
   3   8   6      292.72      289.15      6.44 o 
   4   8   6        2.58        1.36      1.07 o 
   5   8   6       10.99       11.27      1.59 o 
  -5   9   6        7.51        6.54      1.62 o 
  -4   9   6        0.47        0.37      1.07 o 
  -3   9   6      285.17      272.60      5.10 o 
  -2   9   6      151.06      146.08      4.46 o 
  -1   9   6       30.42       32.71      2.12 o 
   0   9   6        1.56        2.91      1.51 o 
   1   9   6       26.57       23.43      1.83 o 
   2   9   6       27.90       33.78      2.68 o 
   3   9   6      639.19      633.59      7.34 o 
   4   9   6      162.50      155.26      4.15 o 
   5   9   6       15.82       15.25      1.81 o 
  -4  10   6      164.83      173.52      5.39 o 
  -3  10   6        0.93        1.64      0.97 o 
  -2  10   6       15.07       14.45      2.06 o 
  -1  10   6       19.28       16.77      1.94 o 
   0  10   6        4.60        4.14      1.63 o 
   1  10   6        6.69       10.54      1.48 o 
   2  10   6      102.97       97.61      4.46 o 
   3  10   6       30.40       28.50      2.17 o 
   4  10   6        8.63       11.81      4.54 o 
  -2  11   6        0.65        0.07      1.00 o 
  -1  11   6       44.47       40.17      3.69 o 
   0  11   6       80.46       70.80      7.22 o 
   1  11   6        2.71        3.83      1.17 o 
   2  11   6       25.38       25.36      2.96 o 
  -7   0   7      244.27      235.40      6.05 o 
  -5   0   7       19.90       22.74      1.91 o 
  -3   0   7      220.40      216.01      3.26 o 
  -1   0   7     1262.32     1358.91     11.49 o 
   1   0   7       32.07       35.66      1.02 o 
   3   0   7      161.99      165.75      5.46 o 
   5   0   7      106.37       83.43      2.34 o 
   7   0   7       59.80       74.98      3.48 o 
  -8   1   7        6.25        4.64      1.15 o 
  -7   1   7       58.52       59.10      2.27 o 
  -6   1   7        4.39        4.77      0.88 o 
  -5   1   7        1.94        1.34      0.63 o 
  -4   1   7       74.19       74.13      1.40 o 
  -3   1   7       13.75       12.52      0.76 o 
  -2   1   7        0.68        0.91      0.28 o 
  -1   1   7      540.16      539.28      4.40 o 
   0   1   7      220.85      236.40      2.50 o 
   1   1   7       24.91       19.12      1.00 o 
   2   1   7      157.31      146.99      2.21 o 
   3   1   7      159.20      149.13      2.70 o 
   4   1   7        0.32        0.00      0.38 o 
   5   1   7      118.56      104.28      1.84 o 
   6   1   7       38.63       30.29      2.32 o 
   7   1   7        6.85        5.47      1.10 o 
  -7   2   7        0.05        1.76      0.88 o 
  -6   2   7       76.02       71.21      2.20 o 
  -5   2   7       26.96       28.35      1.51 o 
  -4   2   7       68.12       69.98      1.56 o 
  -3   2   7      334.95      312.18      2.93 o 
  -2   2   7       92.34       89.40      1.55 o 
  -1   2   7       18.99       21.56      0.83 o 
   0   2   7       18.52       17.71      0.75 o 
   1   2   7       10.75       10.86      0.73 o 
   2   2   7       54.88       48.78      1.21 o 
   3   2   7     1109.31     1052.49     12.99 o 
   4   2   7      169.28      152.58      2.33 o 
   5   2   7        6.93        6.08      1.40 o 
   6   2   7        5.41        4.57      1.09 o 
   7   2   7        8.63        9.06      1.59 o 
  -7   3   7        4.22        3.62      0.99 o 
  -6   3   7        5.30        7.35      1.03 o 
  -5   3   7        0.12        0.14      0.58 o 
  -4   3   7        2.34        3.35      0.55 o 
  -3   3   7      205.50      208.87      2.64 o 
  -2   3   7       90.49       88.68      1.60 o 
  -1   3   7       60.85       58.68      1.38 o 
   0   3   7      170.07      178.64      2.27 o 
   1   3   7       25.00       23.36      0.97 o 
   2   3   7      174.37      162.73      2.26 o 
   3   3   7      695.84      642.98      5.50 o 
   4   3   7       72.05       61.08      1.55 o 
   5   3   7       67.76       59.12      1.87 o 
   6   3   7       13.77       14.92      1.52 o 
   7   3   7       13.13       15.07      4.15 o 
  -7   4   7        0.43        0.00      0.73 o 
  -6   4   7        0.56        0.00      0.68 o 
  -5   4   7       49.58       48.95      1.89 o 
  -4   4   7      231.36      228.31      3.65 o 
  -3   4   7       23.03       22.68      1.08 o 
  -2   4   7      636.87      618.70      5.29 o 
  -1   4   7        0.05        0.00      0.32 o 
   0   4   7        0.00        0.00      0.37 o 
   1   4   7       19.40       16.75      1.09 o 
   2   4   7      236.12      232.22      2.82 o 
   3   4   7       28.17       30.08      1.44 o 
   4   4   7       11.91       15.41      1.14 o 
   5   4   7        0.63        1.21      0.81 o 
   6   4   7        1.35        1.17      1.23 o 
   7   4   7        1.91        2.38      2.61 o 
  -7   5   7        0.82        4.00      1.23 o 
  -6   5   7        0.00        0.54      0.88 o 
  -5   5   7       16.00       15.78      2.08 o 
  -4   5   7       30.05       31.05      1.48 o 
  -3   5   7      186.07      178.14      3.54 o 
  -2   5   7      229.14      215.56      3.78 o 
  -1   5   7       12.34       13.58      0.83 o 
   0   5   7      107.54      103.43      2.29 o 
   1   5   7      131.61      140.38      2.56 o 
   2   5   7       30.77       32.18      1.44 o 
   3   5   7        8.54        6.98      0.92 o 
   4   5   7        2.65        2.41      0.79 o 
   5   5   7        5.01        6.73      1.22 o 
   6   5   7      113.79      118.74      4.38 o 
   7   5   7        1.66        1.36      1.88 o 
  -6   6   7       57.62       57.14      3.57 o 
  -5   6   7        8.02        7.89      0.98 o 
  -4   6   7       22.51       23.05      1.42 o 
  -3   6   7       16.43       15.80      1.02 o 
  -2   6   7       19.55       19.55      1.26 o 
  -1   6   7        1.97        1.35      0.60 o 
   0   6   7       96.03       97.83      2.20 o 
   1   6   7      221.46      225.85      6.27 o 
   2   6   7        1.74        2.34      0.69 o 
   3   6   7        0.00        0.85      0.68 o 
   4   6   7        0.78        0.78      0.70 o 
   5   6   7        8.65        8.61      1.38 o 
   6   6   7        2.64        2.37      3.13 o 
  -6   7   7       10.70        6.48      2.10 o 
  -5   7   7       40.58       50.30      2.29 o 
  -4   7   7       16.63       19.00      1.61 o 
  -3   7   7        7.72        7.49      0.97 o 
  -2   7   7       10.64       10.98      1.06 o 
  -1   7   7       13.95       15.33      1.73 o 
   0   7   7       24.01       24.77      1.45 o 
   1   7   7      101.17       89.00      3.02 o 
   2   7   7       72.58       65.90      2.07 o 
   3   7   7       71.08       69.49      2.21 o 
   4   7   7       17.81       17.59      1.40 o 
   5   7   7        6.19        7.95      1.42 o 
   6   7   7        4.48        4.77      1.40 o 
  -5   8   7       84.76      105.25      4.05 o 
  -4   8   7       75.55       79.15      5.40 o 
  -3   8   7      366.19      336.69      5.60 o 
  -2   8   7      167.82      156.29      3.14 o 
  -1   8   7        3.30        3.39      0.84 o 
   0   8   7        2.28        1.48      0.93 o 
   1   8   7      179.38      158.47      3.22 o 
   2   8   7       76.93       70.53      2.26 o 
   3   8   7      121.30      121.33      2.97 o 
   4   8   7       50.27       51.08      4.47 o 
   5   8   7       14.55       16.06      1.84 o 
  -4   9   7       35.10       31.37      4.71 o 
  -3   9   7      255.66      216.28      4.62 o 
  -2   9   7       35.75       29.52      2.04 o 
  -1   9   7       15.36       16.95      1.63 o 
   0   9   7        9.89       10.26      1.45 o 
   1   9   7       38.49       37.38      3.73 o 
   2   9   7        0.03        0.47      1.09 o 
   3   9   7       99.47       92.34      2.72 o 
   4   9   7       16.81       16.52      1.81 o 
  -3  10   7      129.41      111.08      4.42 o 
  -2  10   7        7.08        5.71      1.25 o 
  -1  10   7        9.16       13.81      1.63 o 
   0  10   7        0.03        0.00      1.26 o 
   1  10   7        1.94        1.58      1.06 o 
   2  10   7       96.05       96.79      3.35 o 
   3  10   7        0.18        0.00      1.11 o 
  -1  11   7       17.97       20.62      2.03 o 
   0  11   7        7.69        5.77      1.40 o 
   1  11   7       11.25       10.18      1.69 o 
  -6   0   8      136.23      132.82      4.26 o 
  -4   0   8       35.97       36.86      1.95 o 
  -2   0   8        3.84        3.36      0.94 o 
   0   0   8      120.67      133.09      3.24 o 
   2   0   8     1956.27     1804.37     37.55 o 
   4   0   8       25.77       29.53      2.07 o 
   6   0   8        2.79        4.62      2.06 o 
  -7   1   8       50.38       50.93      2.64 o 
  -6   1   8        3.94        5.33      1.09 o 
  -5   1   8        3.69        4.12      0.77 o 
  -4   1   8        7.84        9.05      0.67 o 
  -3   1   8       89.69       87.54      1.74 o 
  -2   1   8        2.37        2.72      0.69 o 
  -1   1   8        0.66        0.74      0.32 o 
   0   1   8       53.45       44.92      1.36 o 
   1   1   8      122.73      115.82      2.20 o 
   2   1   8       86.05       82.90      1.56 o 
   3   1   8        6.80        5.04      0.63 o 
   4   1   8        2.25        2.91      0.61 o 
   5   1   8       49.50       43.03      1.46 o 
   6   1   8       49.13       59.26      2.44 o 
   7   1   8       61.13       68.26      2.85 o 
  -7   2   8        7.63        7.26      3.10 o 
  -6   2   8       17.29       19.99      1.76 o 
  -5   2   8        6.54        8.67      1.70 o 
  -4   2   8      270.50      272.88      3.77 o 
  -3   2   8      689.34      667.04      5.66 o 
  -2   2   8       13.71       19.36      0.90 o 
  -1   2   8        3.75        4.17      0.52 o 
   0   2   8       16.09       14.49      0.80 o 
   1   2   8        2.79        2.03      0.44 o 
   2   2   8      110.13      108.45      1.86 o 
   3   2   8      398.54      376.25      4.22 o 
   4   2   8       12.80       11.21      0.89 o 
   5   2   8        0.45        3.02      0.69 o 
   6   2   8        0.04        1.65      1.02 o 
   7   2   8       14.12       17.54      1.78 o 
  -7   3   8        0.31        1.20      1.05 o 
  -6   3   8        2.49        2.14      0.99 o 
  -5   3   8       75.74       80.66      2.67 o 
  -4   3   8      131.21      128.58      2.58 o 
  -3   3   8      727.37      705.03      5.95 o 
  -2   3   8      509.93      496.31      4.58 o 
  -1   3   8       94.31      100.52      1.60 o 
   0   3   8       13.03       14.01      0.81 o 
   1   3   8      199.35      188.31      2.49 o 
   2   3   8        4.23        4.07      0.60 o 
   3   3   8      471.10      462.10      4.53 o 
   4   3   8      281.87      247.43      3.23 o 
   5   3   8      122.96      107.37      3.37 o 
   6   3   8        7.32        7.26      2.06 o 
   7   3   8       18.87       21.72      2.46 o 
  -7   4   8        5.90        2.47      1.18 o 
  -6   4   8       37.79       42.87      2.53 o 
  -5   4   8       30.32       36.49      2.62 o 
  -4   4   8        0.59        0.00      0.51 o 
  -3   4   8       29.03       27.18      1.11 o 
  -2   4   8       36.98       36.30      1.19 o 
  -1   4   8      166.15      157.00      2.33 o 
   0   4   8       38.82       34.22      1.14 o 
   1   4   8        1.84        3.40      0.73 o 
   2   4   8       15.52       15.75      0.96 o 
   3   4   8        7.55        7.32      0.90 o 
   4   4   8       10.69       10.45      1.06 o 
   5   4   8       54.58       48.74      2.99 o 
   6   4   8        0.04        0.53      1.23 o 
   7   4   8       10.52        9.77      1.91 o 
  -6   5   8        2.43        0.71      0.93 o 
  -5   5   8      132.70      129.70      3.18 o 
  -4   5   8        0.00        1.15      0.62 o 
  -3   5   8        2.82        3.80      0.61 o 
  -2   5   8       41.04       40.88      1.29 o 
  -1   5   8        2.04        2.21      0.72 o 
   0   5   8       20.10       11.27      1.10 o 
   1   5   8      279.92      250.67      3.66 o 
   2   5   8       11.01       12.75      1.07 o 
   3   5   8        0.87        0.08      0.77 o 
   4   5   8        0.41        0.00      0.61 o 
   5   5   8        1.38        1.86      1.20 o 
   6   5   8       20.94       24.10      2.56 o 
  -6   6   8       33.67       37.77      2.40 o 
  -5   6   8       58.05       46.60      2.26 o 
  -4   6   8        2.75        2.29      0.75 o 
  -3   6   8      114.66      109.31      2.52 o 
  -2   6   8       15.96       17.32      1.46 o 
  -1   6   8        0.02        0.34      0.56 o 
   0   6   8      126.09      104.63      2.93 o 
   1   6   8        4.59        8.45      0.99 o 
   2   6   8        0.26        0.00      0.98 o 
   3   6   8       21.68       22.83      1.51 o 
   4   6   8       50.98       48.67      1.94 o 
   5   6   8        2.83        3.13      1.20 o 
   6   6   8       19.85       19.77      1.98 o 
  -5   7   8        1.27        4.35      1.15 o 
  -4   7   8       21.86       28.75      1.97 o 
  -3   7   8        4.32        4.06      0.84 o 
  -2   7   8       21.42       21.49      1.94 o 
  -1   7   8        7.48        7.46      0.98 o 
   0   7   8       91.52       82.52      2.62 o 
   1   7   8        4.32        5.04      0.94 o 
   2   7   8       39.30       39.39      1.96 o 
   3   7   8       11.27       13.31      1.24 o 
   4   7   8        3.28        2.65      0.88 o 
   5   7   8       39.86       44.59      2.68 o 
  -5   8   8       34.50       44.39      3.22 o 
  -4   8   8       51.71       56.30      3.21 o 
  -3   8   8       23.76       23.12      2.52 o 
  -2   8   8        6.83        6.17      0.99 o 
  -1   8   8        2.86        1.57      0.78 o 
   0   8   8        9.43       10.88      1.20 o 
   1   8   8        4.60        2.80      0.88 o 
   2   8   8        7.09        5.42      1.04 o 
   3   8   8        0.68        0.25      0.80 o 
   4   8   8       79.30       85.51      3.83 o 
   5   8   8        1.73        2.73      1.82 o 
  -4   9   8        1.56        0.78      1.15 o 
  -3   9   8       44.82       44.73      2.58 o 
  -2   9   8       54.47       50.21      2.64 o 
  -1   9   8        2.34        1.50      0.94 o 
   0   9   8       48.15       46.81      2.21 o 
   1   9   8        0.71        2.42      0.96 o 
   2   9   8        6.14        7.73      1.56 o 
   3   9   8        0.98        0.57      0.91 o 
   4   9   8       10.02       15.25      1.90 o 
  -2  10   8       15.61       13.10      1.71 o 
  -1  10   8      142.55      154.03      4.18 o 
   0  10   8       28.19       32.09      2.73 o 
   1  10   8        6.25        4.97      1.24 o 
   2  10   8       51.01       50.06      2.95 o 
  -7   0   9        7.08        3.43      2.23 o 
  -5   0   9      134.22      129.06      5.82 o 
  -3   0   9      365.59      357.79      6.14 o 
  -1   0   9       41.75       44.74      2.11 o 
   1   0   9      166.00      164.02     10.75 o 
   3   0   9      810.72      781.01     10.67 o 
   5   0   9       16.11       16.87      1.87 o 
   7   0   9        0.09        0.09      1.97 o 
  -7   1   9       14.19       16.15      1.83 o 
  -6   1   9       25.36       25.60      1.98 o 
  -5   1   9        0.10        0.13      0.75 o 
  -4   1   9      533.96      528.16      5.69 o 
  -3   1   9        0.25        0.19      0.49 o 
  -2   1   9        9.74       12.74      1.00 o 
  -1   1   9       25.28       27.86      1.39 o 
   0   1   9        9.78        8.77      0.83 o 
   1   1   9        5.68        5.56      0.75 o 
   2   1   9     1397.13     1342.13     11.03 o 
   3   1   9        8.51        7.33      0.96 o 
   4   1   9       20.02       19.48      1.31 o 
   5   1   9        0.11        0.00      0.71 o 
   6   1   9       13.56       18.38      2.21 o 
   7   1   9       35.63       37.35      3.09 o 
  -7   2   9       54.09       56.32      2.83 o 
  -6   2   9       16.36       17.09      1.73 o 
  -5   2   9       26.72       30.44      2.21 o 
  -4   2   9       10.97       10.62      0.99 o 
  -3   2   9      261.45      261.04      3.22 o 
  -2   2   9       90.76       92.51      2.45 o 
  -1   2   9      267.72      273.85      3.73 o 
   0   2   9       21.59       25.26      1.42 o 
   1   2   9        9.11       11.33      0.98 o 
   2   2   9       82.33       85.93      2.12 o 
   3   2   9        6.44        4.84      0.94 o 
   4   2   9        1.99        2.00      0.87 o 
   5   2   9       76.09       78.56      2.23 o 
   6   2   9        8.41       10.38      1.81 o 
   7   2   9      151.49      174.60      5.54 o 
  -6   3   9        1.56        1.46      1.00 o 
  -5   3   9        0.58        0.67      0.84 o 
  -4   3   9        0.38        0.52      0.56 o 
  -3   3   9      139.87      128.41      2.20 o 
  -2   3   9       22.36       26.88      1.15 o 
  -1   3   9       45.24       53.64      1.39 o 
   0   3   9       10.40        8.65      0.78 o 
   1   3   9        7.76        7.98      0.73 o 
   2   3   9        0.22        0.00      0.47 o 
   3   3   9        0.01        0.10      0.52 o 
   4   3   9       37.26       34.86      1.42 o 
   5   3   9       20.90       30.17      1.99 o 
   6   3   9       14.24       11.65      3.08 o 
  -6   4   9       17.67       17.00      1.76 o 
  -5   4   9        7.93        8.54      2.05 o 
  -4   4   9        6.22        5.88      0.86 o 
  -3   4   9        8.40        8.67      0.81 o 
  -2   4   9       17.94       18.05      1.14 o 
  -1   4   9       52.58       48.32      1.39 o 
   0   4   9       16.02       15.38      0.95 o 
   1   4   9       22.73       25.58      1.15 o 
   2   4   9        2.37        4.24      0.76 o 
   3   4   9        7.02        7.27      0.93 o 
   4   4   9       12.41        9.69      1.22 o 
   5   4   9       24.69       24.89      1.92 o 
   6   4   9       89.71       93.09      4.00 o 
  -6   5   9       39.01       53.99      2.61 o 
  -5   5   9        7.36       10.60      1.18 o 
  -4   5   9        2.40        1.47      0.69 o 
  -3   5   9      130.01      123.11      2.32 o 
  -2   5   9       47.00       44.91      1.41 o 
  -1   5   9        0.64        1.46      0.70 o 
   0   5   9       24.82       18.05      1.22 o 
   1   5   9      126.23      105.95      2.43 o 
   2   5   9       18.34       20.13      1.37 o 
   3   5   9      182.70      178.06      3.30 o 
   4   5   9      129.59      127.40      2.88 o 
   5   5   9       11.15       12.57      1.57 o 
   6   5   9        0.00        0.00      2.57 o 
  -5   6   9      186.12      200.78      4.28 o 
  -4   6   9       10.21        8.84      1.31 o 
  -3   6   9        0.02        0.19      0.63 o 
  -2   6   9        0.15        1.18      0.66 o 
  -1   6   9       18.58       19.38      1.32 o 
   0   6   9       71.90       59.90      1.96 o 
   1   6   9      173.10      145.98      2.96 o 
   2   6   9        0.01        0.00      0.59 o 
   3   6   9       34.60       35.05      1.84 o 
   4   6   9       18.09       16.13      1.36 o 
   5   6   9        6.75        6.69      1.42 o 
  -5   7   9        2.65        1.00      0.95 o 
  -4   7   9       10.56       10.33      1.47 o 
  -3   7   9       25.85       22.93      1.53 o 
  -2   7   9        5.10        5.92      0.95 o 
  -1   7   9        5.41        6.71      1.01 o 
   0   7   9       40.47       45.78      2.23 o 
   1   7   9       13.11       11.66      1.19 o 
   2   7   9        1.79        1.58      0.80 o 
   3   7   9       16.22       19.33      2.21 o 
   4   7   9        5.78        5.26      1.06 o 
   5   7   9       14.15       15.34      1.83 o 
  -4   8   9       28.49       26.34      2.54 o 
  -3   8   9        2.68        1.51      0.83 o 
  -2   8   9       60.19       66.08      2.26 o 
  -1   8   9      110.98      110.89      3.68 o 
   0   8   9      103.24       93.82      2.69 o 
   1   8   9       47.90       44.54      2.11 o 
   2   8   9        1.50        1.32      0.90 o 
   3   8   9        0.74        1.62      1.01 o 
   4   8   9       61.86       69.52      2.56 o 
  -3   9   9        4.01        2.10      1.84 o 
  -2   9   9       55.52       56.98      2.71 o 
  -1   9   9        1.18        0.13      0.85 o 
   0   9   9       36.50       36.09      2.09 o 
   1   9   9        0.87        0.00      0.86 o 
   2   9   9       88.74       89.36      2.84 o 
   3   9   9        2.55        3.46      1.80 o 
  -1  10   9       11.16       14.76      2.01 o 
   0  10   9        0.54        0.64      1.14 o 
   1  10   9        0.01        0.61      1.04 o 
  -6   0  10       15.43       15.24      3.08 o 
  -4   0  10     1785.12     1768.02     19.89 o 
  -2   0  10       72.84       73.33      2.77 o 
   0   0  10       10.80       10.03      1.38 o 
   2   0  10      772.41      769.32     16.01 o 
   4   0  10      168.25      173.95      4.64 o 
   6   0  10        3.11        2.31      2.06 o 
  -6   1  10       14.99       18.53      2.33 o 
  -5   1  10        5.81        8.32      1.67 o 
  -4   1  10      101.89       98.89      2.34 o 
  -3   1  10      288.82      286.61      4.03 o 
  -2   1  10       63.02       61.84      1.83 o 
  -1   1  10       23.94       27.87      1.45 o 
   0   1  10       32.22       33.63      1.58 o 
   1   1  10      329.13      319.90      4.94 o 
   2   1  10      114.67      112.90      2.53 o 
   3   1  10       65.77       63.32      2.25 o 
   4   1  10       15.50       14.19      1.29 o 
   5   1  10        8.19        6.95      1.09 o 
   6   1  10       20.29       28.00      2.66 o 
  -6   2  10        0.32        0.00      1.71 o 
  -5   2  10       19.61       21.46      2.87 o 
  -4   2  10        3.13        3.01      0.87 o 
  -3   2  10        0.00        0.00      0.54 o 
  -2   2  10        1.98        1.02      0.60 o 
  -1   2  10        2.02        1.25      0.62 o 
   0   2  10        0.77        1.98      0.66 o 
   1   2  10      368.96      360.53      4.65 o 
   2   2  10      384.61      378.66      4.84 o 
   3   2  10        3.42        2.57      0.82 o 
   4   2  10        2.31        1.54      0.82 o 
   5   2  10        7.14        5.88      1.27 o 
   6   2  10        0.28        2.07      1.44 o 
  -6   3  10       19.83       22.97      2.58 o 
  -5   3  10        0.63        1.09      1.16 o 
  -4   3  10        1.86        1.87      0.85 o 
  -3   3  10        0.03        0.00      0.51 o 
  -2   3  10        2.94        3.05      0.74 o 
  -1   3  10       50.01       43.78      1.64 o 
   0   3  10      282.88      244.38      6.06 o 
   1   3  10      107.54      121.94      2.60 o 
   2   3  10        2.01        2.58      0.79 o 
   3   3  10       20.58       22.68      1.48 o 
   4   3  10        1.53        0.00      0.90 o 
   5   3  10        0.42        0.00      1.28 o 
   6   3  10       85.21       96.51      6.34 o 
  -6   4  10       11.02       13.41      1.71 o 
  -5   4  10        7.81        7.83      1.29 o 
  -4   4  10       33.79       35.17      2.26 o 
  -3   4  10      107.98      112.51      2.53 o 
  -2   4  10       38.29       34.54      1.58 o 
  -1   4  10       58.01       47.10      1.72 o 
   0   4  10       76.10       59.09      1.90 o 
   1   4  10        0.71        0.00      0.70 o 
   2   4  10        6.16        5.41      1.08 o 
   3   4  10       42.41       43.49      2.18 o 
   4   4  10       38.27       37.77      3.11 o 
   5   4  10       23.24       17.46      2.26 o 
   6   4  10       72.27       81.61      6.08 o 
  -5   5  10       60.63       64.65      3.19 o 
  -4   5  10        0.54        0.93      0.69 o 
  -3   5  10       13.14       14.40      1.04 o 
  -2   5  10       72.22       69.87      2.04 o 
  -1   5  10        0.32        0.00      0.56 o 
   0   5  10       33.31       31.99      1.84 o 
   1   5  10       26.12       22.75      1.41 o 
   2   5  10       14.15       13.14      1.18 o 
   3   5  10       62.58       67.57      2.37 o 
   4   5  10        4.52        1.91      1.09 o 
   5   5  10        0.05        0.00      1.44 o 
  -5   6  10       30.53       32.29      2.26 o 
  -4   6  10        1.37        0.92      0.94 o 
  -3   6  10        0.18        0.00      0.67 o 
  -2   6  10      139.41      141.34      3.01 o 
  -1   6  10       22.39       22.39      1.46 o 
   0   6  10       10.41        9.82      1.33 o 
   1   6  10        2.39        3.88      0.86 o 
   2   6  10        5.21        5.70      0.99 o 
   3   6  10       46.61       56.08      3.08 o 
   4   6  10      164.69      170.32      4.52 o 
   5   6  10        0.26        0.99      1.15 o 
  -4   7  10        2.04        0.00      0.91 o 
  -3   7  10        3.37        2.70      0.87 o 
  -2   7  10       16.60       15.65      1.58 o 
  -1   7  10       15.65       18.32      1.93 o 
   0   7  10        3.08        1.67      1.15 o 
   1   7  10       27.48       30.70      1.96 o 
   2   7  10        6.63        8.57      1.14 o 
   3   7  10        0.67        0.00      0.84 o 
   4   7  10        0.00        0.28      0.86 o 
  -3   8  10        0.66        0.05      0.91 o 
  -2   8  10       56.59       68.35      3.14 o 
  -1   8  10       31.36       42.00      2.44 o 
   0   8  10       56.36       54.03      2.29 o 
   1   8  10        0.17        0.84      0.91 o 
   2   8  10        1.37        3.19      1.26 o 
   3   8  10       22.30       25.23      3.24 o 
  -2   9  10       43.26       52.88      2.96 o 
  -1   9  10        0.00        0.00      1.00 o 
   0   9  10        4.19        5.80      1.77 o 
   1   9  10        0.18        0.31      0.93 o 
  -5   0  11       27.64       26.89      3.51 o 
  -3   0  11      107.52      105.55      3.52 o 
  -1   0  11       32.18       33.85      2.39 o 
   1   0  11        1.12        0.95      1.06 o 
   3   0  11        9.24        8.40      1.60 o 
   5   0  11       49.96       64.19      3.23 o 
  -6   1  11        0.63        1.97      1.45 o 
  -5   1  11       83.43       78.93      3.66 o 
  -4   1  11        8.38        7.97      1.29 o 
  -3   1  11       22.72       22.50      2.30 o 
  -2   1  11       67.51       66.87      2.04 o 
  -1   1  11       68.92       64.89      2.00 o 
   0   1  11        0.03        0.59      0.61 o 
   1   1  11      184.27      179.89      3.28 o 
   2   1  11      162.85      165.76      4.50 o 
   3   1  11        0.70        2.64      0.85 o 
   4   1  11       39.21       41.83      2.18 o 
   5   1  11      141.71      157.00      3.39 o 
   6   1  11        1.00        0.00      1.71 o 
  -6   2  11       10.80       10.76      2.11 o 
  -5   2  11      357.80      358.90      7.72 o 
  -4   2  11       71.31       75.25      2.68 o 
  -3   2  11        0.06        0.19      0.61 o 
  -2   2  11        0.01        0.00      0.61 o 
  -1   2  11       24.91       22.34      1.43 o 
   0   2  11        0.00        0.00      0.58 o 
   1   2  11      386.48      377.80      5.00 o 
   2   2  11      121.16      123.54      2.81 o 
   3   2  11        0.76        0.00      0.73 o 
   4   2  11        9.64        9.19      1.18 o 
   5   2  11       54.65       59.56      2.27 o 
  -5   3  11      103.05      109.22      4.26 o 
  -4   3  11      168.21      164.66      4.59 o 
  -3   3  11        5.92        6.05      1.27 o 
  -2   3  11        2.00        1.29      0.69 o 
  -1   3  11        4.08        3.60      0.80 o 
   0   3  11      143.81      122.60      2.75 o 
   1   3  11      138.93      134.22      2.89 o 
   2   3  11      176.15      174.01      3.35 o 
   3   3  11        0.78        0.00      0.74 o 
   4   3  11        0.00        0.76      0.99 o 
   5   3  11        0.18        0.00      1.30 o 
  -5   4  11        1.42        1.34      1.27 o 
  -4   4  11        0.34        0.00      0.85 o 
  -3   4  11        5.29        4.83      0.90 o 
  -2   4  11        2.65        2.84      0.80 o 
  -1   4  11        3.22        3.57      0.84 o 
   0   4  11        0.58        0.00      0.66 o 
   1   4  11       51.00       48.40      2.37 o 
   2   4  11       18.08       15.25      1.62 o 
   3   4  11       31.81       37.00      2.34 o 
   4   4  11        0.83        1.65      1.31 o 
   5   4  11        0.95        1.25      1.46 o 
  -5   5  11        0.47        0.00      1.19 o 
  -4   5  11        1.31        1.34      0.94 o 
  -3   5  11        2.35        1.55      0.94 o 
  -2   5  11      206.89      207.66      4.40 o 
  -1   5  11        1.32        1.40      0.98 o 
   0   5  11       11.93       11.04      1.57 o 
   1   5  11       23.42       27.98      2.04 o 
   2   5  11        9.88        9.64      1.47 o 
   3   5  11        0.46        1.57      1.09 o 
   4   5  11       46.71       44.99      2.60 o 
  -4   6  11        7.06        5.65      1.70 o 
  -3   6  11       51.53       53.97      2.50 o 
  -2   6  11       23.24       32.87      2.26 o 
  -1   6  11        7.38        9.43      1.38 o 
   0   6  11        6.78        6.36      1.36 o 
   1   6  11        7.80        6.74      1.36 o 
   2   6  11        2.83        2.74      1.18 o 
   3   6  11       16.96       24.50      2.87 o 
   4   6  11       58.92       59.92      2.97 o 
  -3   7  11      144.58      150.96      3.49 o 
  -2   7  11        5.65        7.93      1.17 o 
  -1   7  11        7.74        9.06      1.20 o 
   0   7  11        4.09        6.04      1.12 o 
   1   7  11       58.91       54.70      2.82 o 
   2   7  11       39.45       40.91      4.22 o 
   3   7  11      157.03      169.71      6.95 o 
  -2   8  11        0.20        0.00      0.87 o 
  -1   8  11        1.01        0.96      0.89 o 
   0   8  11       20.35       28.93      2.36 o 
   1   8  11       14.57       19.76      1.71 o 
   2   8  11       22.17       21.83      1.79 o 
  -4   0  12        0.21        0.17      1.58 o 
  -2   0  12       13.75       13.80      1.93 o 
   0   0  12        1.27        0.00      0.90 o 
   2   0  12       48.65       42.45      4.37 o 
   4   0  12       55.82       52.99      3.40 o 
  -5   1  12       12.81       14.95      2.27 o 
  -4   1  12       93.29       85.87      2.91 o 
  -3   1  12        5.12        5.06      1.77 o 
  -2   1  12        5.48        4.48      0.90 o 
  -1   1  12       89.64       77.51      2.31 o 
   0   1  12       88.04       86.59      2.42 o 
   1   1  12       17.43       18.63      1.56 o 
   2   1  12        2.68        2.25      0.90 o 
   3   1  12        0.49        0.79      0.88 o 
   4   1  12       26.99       26.26      1.79 o 
   5   1  12        1.48        2.88      1.12 o 
  -5   2  12      119.45      119.09      7.71 o 
  -4   2  12      333.88      331.60      5.85 o 
  -3   2  12        0.01        0.53      0.70 o 
  -2   2  12        0.98        0.97      0.72 o 
  -1   2  12       86.11       73.27      2.27 o 
   0   2  12        0.04        0.08      0.69 o 
   1   2  12       27.08       31.31      1.77 o 
   2   2  12       87.96       92.33      2.61 o 
   3   2  12        3.99        3.50      1.04 o 
   4   2  12       39.80       43.34      2.20 o 
   5   2  12       25.25       26.66      2.18 o 
  -5   3  12        0.42        1.80      1.33 o 
  -4   3  12       27.69       30.60      2.15 o 
  -3   3  12       47.87       49.19      1.97 o 
  -2   3  12        0.62        0.53      0.71 o 
  -1   3  12       30.75       31.47      1.75 o 
   0   3  12       38.83       36.63      1.92 o 
   1   3  12       55.20       55.47      2.11 o 
   2   3  12       18.71       24.26      1.68 o 
   3   3  12      160.94      175.87      4.26 o 
   4   3  12        1.56        0.58      1.61 o 
  -4   4  12       19.38       17.77      1.76 o 
  -3   4  12       23.52       27.89      1.99 o 
  -2   4  12        0.24        2.23      1.04 o 
  -1   4  12        2.13        2.35      0.83 o 
   0   4  12      233.64      225.33      7.15 o 
   1   4  12      411.73      412.03      6.65 o 
   2   4  12       79.76       90.95      3.19 o 
   3   4  12       74.36       83.82      3.37 o 
   4   4  12        9.88        9.57      1.54 o 
  -4   5  12       15.05       14.82      2.18 o 
  -3   5  12        0.54        1.08      1.02 o 
  -2   5  12        7.46        7.72      1.31 o 
  -1   5  12        1.13        1.79      1.05 o 
   0   5  12      231.97      217.23      4.75 o 
   1   5  12       68.89       66.96      2.86 o 
   2   5  12       16.50       18.48      1.86 o 
   3   5  12        1.40        2.77      2.41 o 
   4   5  12        1.74        2.03      1.23 o 
  -3   6  12       77.47       84.93      4.04 o 
  -2   6  12        6.75       13.86      1.60 o 
  -1   6  12        2.63        1.51      1.12 o 
   0   6  12        0.38        1.19      1.03 o 
   1   6  12        0.79        1.36      1.17 o 
   2   6  12        1.98        2.21      1.37 o 
   3   6  12       13.41       13.06      1.81 o 
  -2   7  12       54.91       67.59      2.94 o 
  -1   7  12        0.14        0.48      1.07 o 
   0   7  12        5.70        6.68      1.47 o 
   1   7  12        4.57        7.07      1.56 o 
   2   7  12        0.12        0.96      1.24 o 
  -3   0  13        0.67        1.27      1.09 o 
  -1   0  13        6.70        6.59      1.54 o 
   1   0  13       59.01       59.01      3.21 o 
   3   0  13        0.73        0.30      1.31 o 
  -4   1  13        2.59        1.83      1.04 o 
  -3   1  13        0.50        0.12      0.87 o 
  -2   1  13       96.50       90.43      2.64 o 
  -1   1  13      105.79      104.96      2.82 o 
   0   1  13       37.50       32.61      1.95 o 
   1   1  13        1.23        0.88      0.91 o 
   2   1  13        3.90        4.09      1.08 o 
   3   1  13       16.77       18.31      1.66 o 
   4   1  13       94.33      101.92      5.86 o 
  -4   2  13        1.25        0.00      0.95 o 
  -3   2  13       16.02       16.79      1.83 o 
  -2   2  13       11.32       11.48      1.27 o 
  -1   2  13        1.75        0.65      0.79 o 
   0   2  13        3.70        4.77      1.01 o 
   1   2  13       27.49       28.79      1.82 o 
   2   2  13       53.22       60.99      2.38 o 
   3   2  13        3.40        4.65      1.20 o 
   4   2  13       11.93       13.93      1.64 o 
  -4   3  13        8.43        8.95      1.50 o 
  -3   3  13       14.08       15.76      1.79 o 
  -2   3  13       31.78       34.48      2.46 o 
  -1   3  13       39.49       41.87      2.17 o 
   0   3  13       30.19       31.25      2.16 o 
   1   3  13       91.85       99.28      4.39 o 
   2   3  13        5.62        5.80      1.32 o 
   3   3  13       22.58       25.67      2.21 o 
  -3   4  13       71.42       84.32      2.66 o 
  -2   4  13       10.53       12.45      2.57 o 
  -1   4  13        0.38        0.19      1.07 o 
   0   4  13       63.57       64.91      2.84 o 
   1   4  13      128.25      129.01      3.88 o 
   2   4  13        0.65        1.60      1.32 o 
   3   4  13       10.75       16.22      4.61 o 
  -2   5  13       16.23       17.80      1.82 o 
  -1   5  13       27.46       28.60      3.09 o 
   0   5  13        0.90        0.65      1.26 o 
   1   5  13      134.82      136.75      4.03 o 
   2   5  13        0.05        1.44      1.28 o 
  -1   6  13        7.82        4.87      1.39 o 
   0   6  13      220.30      248.94      5.49 o 
   1   6  13       34.73       42.73      3.17 o 
  -2   0  14       69.79       61.37      3.32 o 
   0   0  14        1.09        0.00      1.15 o 
   2   0  14       10.13        6.19      1.77 o 
  -3   1  14       15.30       18.13      1.60 o 
  -2   1  14       42.62       40.12      2.21 o 
  -1   1  14       36.08       32.40      1.98 o 
   0   1  14        0.70        1.38      0.93 o 
   1   1  14        1.73        3.23      1.09 o 
   2   1  14       88.34       97.85      3.05 o 
   3   1  14       43.80       48.97      5.07 o 
  -3   2  14        4.56        6.24      1.16 o 
  -2   2  14        2.43        2.48      0.96 o 
  -1   2  14       13.47       17.23      2.25 o 
   0   2  14        0.02        0.00      0.81 o 
   1   2  14        2.90        0.54      1.01 o 
   2   2  14       80.16       90.55      3.54 o 
  -2   3  14        0.88        0.71      0.91 o 
  -1   3  14        0.00        0.00      0.81 o 
   0   3  14       32.04       31.72      2.00 o 
   1   3  14        6.01        7.10      1.67 o 
   2   3  14        2.10        8.42      1.65 o 
  -1   4  14        3.17        6.57      1.53 o 
   0   4  14        7.84       12.05      2.52 o 
   1   4  14       23.05       26.49      2.97 o 
  -1   0  15        6.54        8.08      1.76 o 
   0   1  15        5.53        7.02      1.27 o 
                                                 
